# Supplementary material for: Epigenetic regulation of gene expression in Chinese Hamster Ovary cells in response to the changing environment of a batch culture
Source: Biotechnol Bioeng. 2019 Jan 4;116(3):677–92. doi: 10.1002/bit.26891 (PMC6492168; doi:10.1002/bit.26891)
Supplement: Supplementary file 2 — Supporting information [file BIT-116-677-s002.xlsx]

## Sheet: Table of content
	Description
Supplementary Table 1	EVM weights
Supplementary Table 2	Protein coding annotation statistics
Supplementary Table 3	Presence of activating chromatin marks in genes
Supplementary Table 4	Summary of PCA
Supplementary Table 5	Differentially expressed coding genes
Supplementary Table 6	GSEA for differentially expressed protein coding genes
Supplementary Table 7	Master sheet for protein coding genes with information on expression, differential expression, clustering, coordinates and annotation
Supplementary Table 8	Table for GO terms
Supplementary Table 9	GO term enrichment of differentially expressed protein coding genes
Supplementary Table 10	qPCR validation
Supplementary Table 11	Differentially expressed non-coding RNAs
Supplementary Table 12	Master sheet for non-coding RNAs with information on expression, differential expression, clustering, coordinates and annotation
Supplementary Table 13	lncRNA neighboring coding genes (within 1.5kb upstream TSS or 1.5kb downstream TES of coding gene)
Supplementary Table 14	lncRNA-coding gene pairs on same scaffold that are capable of forming Triplex Target Sites (TTSs)
Supplementary Table 15	Triplex Target Sites (TTSs) overlapping 200 bp bins of chromatin states at all time points
Supplementary Table 16	Protein coding genes correponding to MALAT1 and NEAT1 lncRNAs from the triplex mediated interaction list

## Sheet: Supplemenatry Table 1
Evidence Modeler (EVM) weights
Weight values applied to each evidence type to generate consensus gene structures from ab initio gene structure and protein and transcript alignments:
Evidence class	Evidence type	Weight
ABINITIO_PREDICTION	GeneMark	1
ABINITIO_PREDICTION	Augustus	2
ABINITIO_PREDICTION	geneid_v1.4	1
OTHER_PREDICTION	old_annotation	7
ABINITIO_PREDICTION	geneid_introns	3
ABINITIO_PREDICTION	Augustus_introns	3
ABINITIO_PREDICTION	GeneMark-ET	2
OTHER_PREDICTION	transdecoder	2
TRANSCRIPT	PASA	7
PROTEIN	SPALN	9

## Sheet: Supplementary Table 2
Protein coding annotation statistics
Detailed list of important statistics associated with genes, transcripts and protein products:
Genome size (bp)	2332800019
Number of genes	27799
Mean gene length (bp)	21655.7
Median gene length (bp)	6673
Total genic length (bp)	602006337
Gene length range (bp)	150..723683
Gene density (kb)	83.92
Number of exons	180474
Mean exon length (bp)	259.42
Median exon length (bp)	133
Total exon length (bp)	46817932
Exon length range (bp)	1..28218
Exon GC content	0.4881
Number of coding exons	177866
Number of introns	152675
Mean intron length (bp)	3611.37
Median intron length (bp)	1282
Intron length range (bp)	22..236374
Intron GC content	0.4231
Number of transcripts	36318
Mean transcript length (bp)	1684.16
Median transcript length (bp)	972
Total transcript length (bp)	46817932
Transcript length range (bp)	130..49998
Number of cds	27799
Mean cds length (bp)	1151.12
Median cds length (bp)	774
Total cds length (bp)	32000000
CDS length range (bp)	126..49998
Coding GC content	0.5105
Number of transcripts with UTRs	7577
Mean 5' + 3' UTR length (bp)	1835.41
Median 5' + 3' UTR length (bp)	1066
Total 5' + 3' UTR length (bp)	13906921
5' + 3' UTR range (bp)	2..23322
Number of transcripts with 5' UTRs	5514
Mean 5' UTR length (bp)	719.4
Median 5' UTR length (bp)	269
Total 5' UTR length (bp)	3966790
5' UTR range (bp)	1..19522
Number of transcripts with 3' UTRs	5978
Mean 3' UTR length (bp)	1662.79
Median 3' UTR length (bp)	993
Total 3' UTR length (bp)	9940131
3' UTR range (bp)	1..18575
Exons per transcript	6.49
Introns per transcript	5.49
Transcripts per gene	1.31
Multi-exonic transcripts	0.75

## Sheet: Supplementary Table 3
Presence of activating chromatin marks in genes
	FA	noFA	Non-coding
UP promoter	0.314	0.1999	0.210034
Down promoter	0.1142	0.1648	0.138717
Exons	0.2966	0.187	0.131642
Introns	0.3499	0.1175	0.0094963
Total	0.4688	0.2989	0.289351
Supplementary Table 3a. Example of the presence of one chromatin mark in one time, in this case H3K27ac in time point 5, for the different type of genes. FA= protein-coding genes with functional annotation; noFA = protein-coding genes without functional annotation; Non-coding= non-coding RNA genes.
	FA	noFA-coding	noFA	Non-coding
UP promoter	0.313966	0.265048	0.159581	0.210034
Down promoter	0.114248	0.194298	0.146501	0.138717
Exons	0.296582	0.259768	0.141923	0.131642
Introns	0.349908	0.187962	0.0739045	0.00949628
Total	0.468776	0.381204	0.247874	0.289351
Supplementary Table 3b. Example of the presence of one chromatin mark in one time, in this case H3K27ac in time point 5, for the different type of genes. FA= protein-coding genes with functional annotation; noFA-coding = protein-coding genes without functional annotation but considered candidates to be coding; noFA-coding = protein-coding genes without functional annotation and considered candida…

## Sheet: Supplementary Table 4
Summary of PCA
Importance of principal components based on contribution to variability in the data
	PC1	PC2	PC3	PC4	PC5	PC6	PC7	PC8	PC9
Standard deviation	2.912	0.41617	0.32493	0.23681	0.22518	0.19383	0.18809	0.18411	0.17268
Proportion of Variance	0.942	0.01924	0.01173	0.00623	0.00563	0.00417	0.00393	0.00377	0.00331
Cumulative Proportion	0.942	0.96122	0.97295	0.97918	0.98482	0.98899	0.99292	0.99669	1

## Sheet: Supplementary Table 5
Differentially expressed coding genes
Table enlists significantly differentially expressed genes between 2 groups of Exponential vs Stationary and Exponential vs Decline. Important statistical values like baseMean (Average of normalized counts over all the samples), log2FoldChange (Fold change between the compared groups), lFcSE (Standard error for log fold change), stat (Wlad statistic), pvalue (Wald test p-value) and padj (Benjamin…
Exponential vs Stationary								Exponential vs Decline
ID	baseMean	log2FoldChange	lfcSE	stat	pvalue	padj		ID	baseMean	log2FoldChange	lfcSE	stat	pvalue	padj
cgriseus1B022059	20.3761	6.87355	1.19968	5.7295	1.00729e-08	5.2652e-06		cgriseus1B022059	20.3761	7.89495	1.15435	6.83933	7.95642e-12	9.01208e-10
cgriseus1B004193	100.945	3.56208	0.537984	6.62117	3.56363e-11	4.19116e-08		cgriseus1B017418	24.0453	5.93345	1.82657	3.24841	0.00116052	0.00919021
cgriseus1B034656	38.1153	2.90111	0.558296	5.19637	2.03215e-07	5.3859e-05		cgriseus1B031175	17.5924	5.71456	0.96112	5.94573	2.75224e-09	1.48892e-07
cgriseus1B018351	38.7819	2.78649	0.526879	5.28868	1.23202e-07	3.70936e-05		cgriseus1B015700	14.2703	5.22747	0.965496	5.41428	6.15346e-08	2.30328e-06
cgriseus1B015145	47.2783	2.74398	0.591653	4.63783	3.52089e-06	0.000480104		cgriseus1B031111	9.18459	5.22305	1.26892	4.11615	3.85255e-05	0.000558467
cgriseus1B029083	50.731	2.72493	0.545485	4.99542	5.87078e-07	0.000124829		cgriseus1B010022	12.5282	4.8806	0.990867	4.92558	8.411e-07	2.17062e-05
cgriseus1B020816	158.399	2.71783	0.391614	6.94007	3.91911e-12	8.1942e-09		cgriseus1B014940	220.526	4.50119	0.776901	5.79377	6.88232e-09	3.3363e-07
cgriseus1B007535	29.5781	2.68846	0.674448	3.98616	6.71504e-05	0.00431039		cgriseus1B007999	30.8449	4.4839	0.736496	6.08815	1.14221e-09	6.88753e-08
cgriseus1B036290	41.8846	2.55028	0.546585	4.66585	3.07351e-06	0.000436496		cgriseus1B016967	23.7685	4.14348	0.702106	5.9015	3.60202e-09	1.90284e-07
cgriseus1B000590	30.9432	2.37009	0.584889	4.05221	5.07364e-05	0.00350361		cgriseus1B000771	30.5167	4.10216	0.636464	6.44523	1.15424e-10	9.10249e-09
cgriseus1B036698	51.7707	2.2871	0.49085	4.65947	3.17023e-06	0.000444517		cgriseus1B029083	50.731	4.07189	0.488364	8.33783	7.56682e-17	2.69172e-14
cgriseus1B002631	106.725	2.26846	0.313354	7.23928	4.51071e-13	1.21258e-09		cgriseus1B034393	11.731	4.06447	1.0466	3.88351	0.000102957	0.00126073
cgriseus1B017430	582.381	2.22664	0.366735	6.07153	1.267e-09	9.97329e-07		cgriseus1B004193	100.945	4.0042	0.483429	8.28291	1.20202e-16	4.07089e-14
cgriseus1B037431	70.383	2.07029	0.449231	4.60853	4.05534e-06	0.000519898		cgriseus1B029635	19.7812	3.93511	0.790134	4.98031	6.34825e-07	1.71809e-05
cgriseus1B028056	77.0765	2.0468	0.444131	4.60855	4.05487e-06	0.000519898		cgriseus1B035220	29.7796	3.88954	0.622464	6.24863	4.14076e-10	2.82796e-08
cgriseus1B028876	48.546	2.0429	0.442702	4.61462	3.9381e-06	0.000512839		cgriseus1B023375	11.6803	3.88526	0.976369	3.97929	6.91202e-05	0.000904636
cgriseus1B005425	50.7809	2.03822	0.469305	4.34305	1.40516e-05	0.00130899		cgriseus1B015145	47.2783	3.86057	0.52947	7.29138	3.06795e-13	4.78543e-11
cgriseus1B019708	81.1181	2.03479	0.439134	4.63365	3.59278e-06	0.000486382		cgriseus1B003042	11.2738	3.81464	0.906031	4.21028	2.55055e-05	0.000393985
cgriseus1B029703	120.464	2.00747	0.434296	4.62236	3.79405e-06	0.000499006		cgriseus1B034410	760.575	3.78478	0.260374	14.5359	7.17333e-48	3.54692e-43
cgriseus1B008443	78.2481	1.9896	0.406061	4.89975	9.59579e-07	0.000180569		cgriseus1B020741	17.17	3.74414	0.772784	4.84501	1.26608e-06	3.08691e-05
cgriseus1B003319	290.567	1.88375	0.361665	5.20855	1.90326e-07	5.19052e-05		cgriseus1B020689	68.5642	3.74381	0.416038	8.99872	2.28359e-19	1.31296e-16
cgriseus1B031212	92.616	1.87479	0.35179	5.32927	9.86062e-08	3.17183e-05		cgriseus1B000603	18.5687	3.73801	0.739381	5.05559	4.29052e-07	1.24574e-05
cgriseus1B013399	145.705	1.84833	0.317917	5.81389	6.10392e-09	3.53417e-06		cgriseus1B031915	9.1831	3.73778	1.13804	3.28439	0.00102203	0.00829398
cgriseus1B004352	1351.26	1.81388	0.208972	8.68002	3.95712e-18	7.4463e-14		cgriseus1B022083	24.5256	3.67638	0.737224	4.98679	6.13905e-07	1.67708e-05
cgriseus1B024016	1872.04	1.78184	0.310586	5.73703	9.63504e-09	5.15832e-06		cgriseus1B015216	11.1345	3.61759	0.94356	3.83398	0.000126087	0.00149258
cgriseus1B019341	1058.02	1.75328	0.271648	6.45423	1.08772e-10	1.16961e-07		cgriseus1B006787	13.7418	3.57104	0.911346	3.91842	8.913e-05	0.0011197
cgriseus1B028082	39.1795	1.74418	0.451524	3.86288	0.000112059	0.00611303		cgriseus1B025755	1274.68	3.56059	0.512217	6.95132	3.61887e-12	4.45121e-10
cgriseus1B008316	101.61	1.74397	0.436038	3.99957	6.34566e-05	0.00411757		cgriseus1B020816	158.399	3.5544	0.349015	10.1841	2.33586e-24	3.2294e-21
cgriseus1B031788	1522.29	1.73164	0.224655	7.70801	1.27796e-14	5.05385e-11		cgriseus1B012412	21.5094	3.554	0.612296	5.80438	6.46031e-09	3.15337e-07
cgriseus1B011805	47.9531	1.70549	0.453307	3.76232	0.000168343	0.00807083		cgriseus1B016410	9.24085	3.54256	0.995809	3.55747	0.000374447	0.00365186
cgriseus1B023620	538.617	1.70092	0.311108	5.46729	4.56967e-08	1.7997e-05		cgriseus1B027169	11.3995	3.53356	0.90926	3.8862	0.000101827	0.00124874
cgriseus1B019504	101.329	1.70008	0.306304	5.55029	2.85195e-08	1.19259e-05		cgriseus1B031228	285.64	3.45019	0.327162	10.5458	5.31114e-26	1.05046e-22
cgriseus1B024006	1485.12	1.69973	0.301141	5.64429	1.65861e-08	7.90151e-06		cgriseus1B015835	17.063	3.41607	0.674875	5.06178	4.15364e-07	1.21527e-05
cgriseus1B005962	136.364	1.63776	0.345967	4.73386	2.20295e-06	0.000339786		cgriseus1B033838	25.579	3.40837	0.593613	5.74174	9.37088e-09	4.38159e-07
cgriseus1B018511	147.956	1.62711	0.297653	5.46648	4.5907e-08	1.7997e-05		cgriseus1B014735	114.174	3.34563	0.388265	8.61688	6.88055e-18	3.01076e-15
cgriseus1B002388	52.2387	1.62587	0.435863	3.73022	0.000191313	0.00883442		cgriseus1B023155	1633.8	3.34009	0.77285	4.32179	1.54771e-05	0.000259241
cgriseus1B007577	117.828	1.62526	0.389339	4.17441	2.98759e-05	0.00230406		cgriseus1B036514	10.4349	3.27687	0.974364	3.36309	0.000770757	0.00656744
cgriseus1B029371	153.647	1.61136	0.316968	5.08366	3.70227e-07	8.49604e-05		cgriseus1B011797	12.296	3.27613	0.98031	3.34194	0.000831965	0.00700329
cgriseus1B001433	539.317	1.58645	0.233938	6.78153	1.1891e-11	1.75011e-08		cgriseus1B036290	41.8846	3.26873	0.489874	6.6726	2.51316e-11	2.42233e-09
cgriseus1B032217	122.978	1.57891	0.315904	4.99807	5.79081e-07	0.000123828		cgriseus1B035902	1185.35	3.25517	0.245148	13.2784	3.09025e-40	3.05601e-36
cgriseus1B025456	399.484	1.56559	0.271927	5.75741	8.54163e-09	4.72742e-06		cgriseus1B034656	38.1153	3.22228	0.505165	6.37867	1.78632e-10	1.34439e-08
cgriseus1B025751	263.145	1.55799	0.274907	5.66733	1.45036e-08	7.18214e-06		cgriseus1B030624	13.1673	3.21205	0.878083	3.65803	0.000254162	0.00264965
cgriseus1B031342	205.004	1.54522	0.368591	4.19223	2.76227e-05	0.00218859		cgriseus1B018351	38.7819	3.19294	0.476588	6.69958	2.09014e-11	2.05466e-09
cgriseus1B026437	190.199	1.54393	0.368343	4.19154	2.77065e-05	0.00219062		cgriseus1B005647	110.552	3.16383	0.346654	9.12676	7.05808e-20	4.47428e-17
cgriseus1B026975	147.365	1.53487	0.314822	4.87538	1.08601e-06	0.000195277		cgriseus1B024379	43.5402	3.15816	0.462522	6.82813	8.6029e-12	9.64578e-10
cgriseus1B035411	150.596	1.48678	0.321179	4.62913	3.67207e-06	0.000490065		cgriseus1B019572	37.6659	3.1263	0.555145	5.6315	1.78654e-08	7.72179e-07
cgriseus1B035902	1185.35	1.47977	0.278523	5.31291	1.0789e-07	3.36985e-05		cgriseus1B005425	50.7809	3.09815	0.415844	7.45027	9.31472e-14	1.65675e-11
cgriseus1B012946	159.08	1.46096	0.271044	5.39013	7.04079e-08	2.39118e-05		cgriseus1B008292	12.0115	3.05766	0.815551	3.7492	0.000177398	0.00196983
cgriseus1B001229	330.813	1.46008	0.240146	6.07999	1.20193e-09	9.83361e-07		cgriseus1B023909	4746.36	3.01026	0.237664	12.6661	9.11845e-37	5.00968e-33
cgriseus1B034410	760.575	1.45088	0.296757	4.88912	1.01287e-06	0.00018778		cgriseus1B001332	28.4298	3.00928	0.617488	4.87342	1.09682e-06	2.72665e-05
cgriseus1B016516	426.138	1.44867	0.217472	6.6614	2.71232e-11	3.40987e-08		cgriseus1B022176	22.6657	3.00295	0.632872	4.74496	2.08544e-06	4.76731e-05
cgriseus1B023909	4746.36	1.43355	0.2696	5.31732	1.05307e-07	3.33044e-05		cgriseus1B007535	29.5781	2.99139	0.606339	4.93353	8.07586e-07	2.09616e-05
cgriseus1B033031	125.633	1.42365	0.32426	4.39045	1.13119e-05	0.00110577		cgriseus1B019341	1058.02	2.99028	0.239521	12.4844	9.0797e-36	4.48955e-32
cgriseus1B002310	219.756	1.41075	0.351229	4.01659	5.90456e-05	0.00391229		cgriseus1B030955	35.1628	2.98743	0.498459	5.99332	2.05598e-09	1.14611e-07
cgriseus1B002888	139.715	1.40817	0.376153	3.74362	0.00018139	0.0084834		cgriseus1B015533	21.8493	2.98228	0.624707	4.77389	1.807e-06	4.24864e-05
cgriseus1B013808	89.5797	1.40399	0.371738	3.77683	0.000158836	0.00777348		cgriseus1B028937	71.2941	2.96625	0.451636	6.56778	5.10705e-11	4.44583e-09
cgriseus1B015924	2716.26	1.39858	0.25572	5.46916	4.52169e-08	1.7997e-05		cgriseus1B031471	21.3843	2.95877	0.593782	4.98292	6.26323e-07	1.70067e-05
cgriseus1B026599	232.754	1.39737	0.289269	4.83069	1.36062e-06	0.000228427		cgriseus1B003677	15.4999	2.95784	0.755532	3.9149	9.04401e-05	0.0011327
cgriseus1B034267	300.178	1.39412	0.287213	4.85395	1.21024e-06	0.000208932		cgriseus1B032237	10.3382	2.95484	0.851506	3.47013	0.00052021	0.00477489
cgriseus1B024743	775.619	1.38564	0.262117	5.28634	1.24785e-07	3.7272e-05		cgriseus1B033995	18.8093	2.92017	0.767744	3.80357	0.000142625	0.00165011
cgriseus1B019030	69.7782	1.38319	0.374443	3.694	0.000220751	0.00989044		cgriseus1B033515	12.8092	2.91919	0.783466	3.72599	0.000194551	0.00212169
cgriseus1B011646	101.448	1.37872	0.327569	4.20895	2.56562e-05	0.00208097		cgriseus1B015882	68.8278	2.91179	0.454416	6.40776	1.47675e-10	1.13561e-08
cgriseus1B026824	157.041	1.36991	0.306818	4.4649	8.01045e-06	0.000866544		cgriseus1B029703	120.464	2.89575	0.384301	7.53512	4.87886e-14	9.38678e-12
cgriseus1B005137	224.496	1.3494	0.347412	3.88415	0.000102687	0.0057304		cgriseus1B018028	24.8231	2.87793	0.579257	4.96832	6.75369e-07	1.80901e-05
cgriseus1B010929	3620.38	1.34316	0.262332	5.1201	3.05377e-07	7.51169e-05		cgriseus1B019433	32.77	2.85845	0.530694	5.38625	7.19437e-08	2.65747e-06
cgriseus1B024253	3435.01	1.34199	0.220137	6.09616	1.08644e-09	9.08624e-07		cgriseus1B013578	21.2909	2.8573	0.603414	4.73521	2.18824e-06	4.95192e-05
cgriseus1B013888	396.326	1.34151	0.248896	5.38983	7.05251e-08	2.39118e-05		cgriseus1B009224	71.2935	2.85296	0.396697	7.19179	6.39461e-13	9.38243e-11
cgriseus1B004069	1663.51	1.33665	0.273247	4.89173	9.99558e-07	0.00018623		cgriseus1B026599	232.754	2.84388	0.253305	11.2271	3.00113e-29	9.27462e-26
cgriseus1B010172	367.5	1.32833	0.231603	5.73535	9.73139e-09	5.15832e-06		cgriseus1B007427	29.3264	2.83565	0.61817	4.58718	4.49284e-06	9.16095e-05
cgriseus1B032015	496.368	1.32633	0.236164	5.61614	1.95271e-08	8.83447e-06		cgriseus1B031441	12.3551	2.82561	0.811392	3.48243	0.000496884	0.00461042
cgriseus1B021143	31867.9	1.32575	0.25661	5.16638	2.3867e-07	6.11043e-05		cgriseus1B014977	391.829	2.82425	0.598727	4.71709	2.39238e-06	5.34539e-05
cgriseus1B032952	104.505	1.32454	0.332935	3.97837	6.93879e-05	0.00441117		cgriseus1B009797	55.1132	2.80513	0.424857	6.60252	4.04226e-11	3.64733e-09
cgriseus1B014365	106.651	1.31709	0.345034	3.81726	0.000134941	0.00693995		cgriseus1B019279	17.7553	2.77062	0.650217	4.26108	2.03445e-05	0.000326287
cgriseus1B027147	1898.7	1.3073	0.232737	5.61709	1.94204e-08	8.83447e-06		cgriseus1B026178	16.0438	2.75618	0.748577	3.68189	0.000231514	0.00245056
cgriseus1B002555	439.087	1.30665	0.289031	4.52079	6.16104e-06	0.00071126		cgriseus1B000886	10.44	2.73075	0.843709	3.2366	0.00120964	0.00949392
cgriseus1B029954	430.371	1.29846	0.248755	5.21986	1.79056e-07	4.96443e-05		cgriseus1B035996	162.345	2.72439	0.336202	8.10345	5.34207e-16	1.51807e-13
cgriseus1B011133	155.843	1.28205	0.344833	3.71789	0.000200895	0.00915046		cgriseus1B008250	22.4944	2.70145	0.618856	4.36523	1.26987e-05	0.000220238
cgriseus1B025847	4411.72	1.27339	0.255412	4.98562	6.17639e-07	0.000129859		cgriseus1B036698	51.7707	2.69817	0.438879	6.14788	7.85252e-10	4.92736e-08
cgriseus1B002045	527.825	1.26764	0.244356	5.18768	2.12925e-07	5.60379e-05		cgriseus1B004035	45.9429	2.69736	0.541149	4.9845	6.21207e-07	1.69142e-05
cgriseus1B022836	332.414	1.25826	0.285464	4.40777	1.04441e-05	0.00104538		cgriseus1B019961	43.3594	2.68247	0.504608	5.31594	1.06106e-07	3.7183e-06
cgriseus1B024564	2661.18	1.25455	0.207422	6.04828	1.46399e-09	1.10194e-06		cgriseus1B006632	82.3483	2.68015	0.459785	5.82913	5.57162e-09	2.76324e-07
cgriseus1B010388	389.964	1.25205	0.261014	4.79686	1.61171e-06	0.000262583		cgriseus1B022442	234.715	2.67876	0.34819	7.69337	1.43311e-14	3.06759e-12
cgriseus1B035444	2080.1	1.23907	0.205775	6.02145	1.72864e-09	1.2275e-06		cgriseus1B024213	17.745	2.67747	0.650146	4.11827	3.81734e-05	0.000554501
cgriseus1B015722	413.55	1.23527	0.314053	3.93332	8.37793e-05	0.00502876		cgriseus1B027617	26.9117	2.66677	0.645797	4.12942	3.63679e-05	0.000532972
cgriseus1B022688	215.852	1.23193	0.297796	4.13681	3.52167e-05	0.00261978		cgriseus1B014435	20.1941	2.65512	0.691249	3.84105	0.000122507	0.00145788
cgriseus1B031456	1260.68	1.22599	0.262119	4.67724	2.90765e-06	0.000416082		cgriseus1B031788	1522.29	2.65206	0.198194	13.3812	7.79152e-41	1.2842e-36
cgriseus1B014814	1413.26	1.22368	0.288746	4.23792	2.25598e-05	0.00189095		cgriseus1B002411	15.8285	2.647	0.818579	3.23365	0.0012222	0.00956624
cgriseus1B028903	146.871	1.21967	0.328886	3.7085	0.000208488	0.00943082		cgriseus1B037413	14.1492	2.63136	0.793504	3.31613	0.000912738	0.00756221
cgriseus1B018489	3124.35	1.21596	0.241235	5.04055	4.64197e-07	0.000102164		cgriseus1B028876	48.546	2.62036	0.394939	6.63486	3.24809e-11	3.02458e-09
cgriseus1B028458	103.435	1.21574	0.324715	3.74401	0.000181105	0.0084834		cgriseus1B024949	93.6137	2.618	0.432887	6.04776	1.46877e-09	8.61503e-08
cgriseus1B024421	2499.29	1.19778	0.176506	6.78609	1.15212e-11	1.75011e-08		cgriseus1B000590	30.9432	2.61119	0.525661	4.96744	6.78422e-07	1.81326e-05
cgriseus1B034104	236.336	1.18754	0.290709	4.08499	4.40795e-05	0.00309502		cgriseus1B028056	77.0765	2.60163	0.394749	6.59059	4.38095e-11	3.88519e-09
cgriseus1B026276	1222.74	1.1864	0.235789	5.03162	4.86355e-07	0.000105803		cgriseus1B002244	33.6889	2.59371	0.513594	5.05011	4.41547e-07	1.27602e-05
cgriseus1B020149	318.929	1.17638	0.284638	4.1329	3.58215e-05	0.00264341		cgriseus1B009684	24.4483	2.59205	0.667853	3.88117	0.000103956	0.0012717
cgriseus1B005415	6983.22	1.17216	0.230366	5.08824	3.61406e-07	8.39599e-05		cgriseus1B004953	20.7958	2.59099	0.602685	4.29908	1.71507e-05	0.000281178
cgriseus1B010456	259.918	1.16882	0.277665	4.20948	2.55965e-05	0.00208061		cgriseus1B017892	32.8553	2.58756	0.541313	4.78016	1.75152e-06	4.13196e-05
cgriseus1B013707	8896.8	1.15531	0.258501	4.46928	7.84835e-06	0.000856153		cgriseus1B005166	15.0948	2.58408	0.707937	3.65016	0.000262079	0.0027195
cgriseus1B028855	429.348	1.14776	0.290368	3.95276	7.72536e-05	0.00476629		cgriseus1B014814	1413.26	2.58131	0.254336	10.1492	3.34067e-24	4.38598e-21
cgriseus1B005252	3424.43	1.14564	0.255164	4.48983	7.12792e-06	0.000788998		cgriseus1B025237	58.6437	2.57469	0.440477	5.84524	5.05853e-09	2.5445e-07
cgriseus1B035616	395.605	1.14051	0.297616	3.83216	0.000127022	0.00667163		cgriseus1B009146	25.5275	2.5729	0.58798	4.37582	1.20976e-05	0.000211355
cgriseus1B003154	1021.03	1.14021	0.256115	4.45192	8.51045e-06	0.000904776		cgriseus1B013365	282.183	2.57244	0.374586	6.86742	6.53721e-12	7.51847e-10
cgriseus1B005340	682.063	1.13841	0.218974	5.19884	2.0054e-07	5.36234e-05		cgriseus1B025532	45.8263	2.55316	0.48459	5.26871	1.37385e-07	4.66882e-06
cgriseus1B014112	850.017	1.13838	0.194069	5.86588	4.46764e-09	2.84983e-06		cgriseus1B011678	23.0585	2.54575	0.551199	4.61856	3.86416e-06	8.03478e-05
cgriseus1B002446	4567.76	1.13377	0.232675	4.87276	1.1005e-06	0.000195284		cgriseus1B034390	48.7077	2.54485	0.448871	5.66945	1.43258e-08	6.38156e-07
cgriseus1B010655	964.574	1.13025	0.244546	4.62181	3.80403e-06	0.000499006		cgriseus1B000585	19.9108	2.54072	0.602173	4.21925	2.45115e-05	0.000380652
cgriseus1B020865	264.03	1.1242	0.254399	4.41904	9.91426e-06	0.00101058		cgriseus1B003319	290.567	2.53768	0.319681	7.93816	2.0521e-15	5.39724e-13
cgriseus1B005812	251.096	1.12125	0.260725	4.30049	1.70422e-05	0.00152347		cgriseus1B025795	13.0407	2.52784	0.759655	3.32762	0.000875913	0.00730238
cgriseus1B005253	3230.28	1.11743	0.260088	4.29635	1.73636e-05	0.00154487		cgriseus1B025456	399.484	2.50228	0.239734	10.4378	1.66702e-25	2.94385e-22
cgriseus1B019760	2458.7	1.11359	0.23736	4.69156	2.71135e-06	0.000400179		cgriseus1B037431	70.383	2.48302	0.400093	6.20611	5.43123e-10	3.55699e-08
cgriseus1B023604	734.467	1.10704	0.223707	4.9486	7.47483e-07	0.000150436		cgriseus1B020653	34.5932	2.48184	0.632926	3.92121	8.81054e-05	0.00110795
cgriseus1B029339	903.524	1.09517	0.230648	4.74826	2.05176e-06	0.00032169		cgriseus1B004352	1351.26	2.48041	0.184529	13.4418	3.43787e-41	8.49945e-37
cgriseus1B032356	334.341	1.08822	0.260856	4.17173	3.023e-05	0.0023266		cgriseus1B005252	3424.43	2.4776	0.224879	11.0175	3.14613e-28	7.77817e-25
cgriseus1B024795	561.29	1.0876	0.245172	4.43605	9.16241e-06	0.000952561		cgriseus1B024510	368.828	2.46852	0.327216	7.544	4.55768e-14	8.83762e-12
cgriseus1B019780	645.321	1.07512	0.288702	3.72397	0.000196113	0.00902286		cgriseus1B031907	38.5699	2.46257	0.510872	4.82033	1.43322e-06	3.45271e-05
cgriseus1B028476	349.298	1.0602	0.253262	4.18619	2.83681e-05	0.00222786		cgriseus1B022011	107.186	2.45651	0.365197	6.72653	1.73751e-11	1.76705e-09
cgriseus1B022868	939.187	1.05794	0.231474	4.57043	4.8672e-06	0.000592806		cgriseus1B030777	45.9503	2.4507	0.404106	6.0645	1.32364e-09	7.84758e-08
cgriseus1B000272	541.517	1.05288	0.242774	4.33686	1.4453e-05	0.00132768		cgriseus1B017430	582.381	2.44249	0.324252	7.53269	4.97047e-14	9.52597e-12
cgriseus1B035446	745.968	1.05057	0.192646	5.45335	4.94305e-08	1.91361e-05		cgriseus1B011805	47.9531	2.42763	0.401325	6.04903	1.4572e-09	8.56752e-08
cgriseus1B022861	301.414	1.04995	0.267244	3.92881	8.5368e-05	0.0050823		cgriseus1B008858	234.784	2.40262	0.398449	6.02994	1.64022e-09	9.51904e-08
cgriseus1B031076	724.248	1.04937	0.216162	4.85456	1.20657e-06	0.000208932		cgriseus1B005253	3230.28	2.40005	0.229221	10.4705	1.18035e-25	2.16161e-22
cgriseus1B029299	1944.36	1.04072	0.224054	4.64496	3.40145e-06	0.000467202		cgriseus1B027596	4125.71	2.3939	0.225999	10.5926	3.22668e-26	6.64776e-23
cgriseus1B029931	1942.73	1.03985	0.197266	5.27133	1.35441e-07	3.91475e-05		cgriseus1B023238	54.5904	2.3919	0.406899	5.87835	4.14372e-09	2.14995e-07
cgriseus1B009815	342.205	1.03922	0.257822	4.03075	5.5599e-05	0.00374995		cgriseus1B030754	17.9076	2.3844	0.636595	3.74556	0.000179994	0.00198971
cgriseus1B007730	456.752	1.0374	0.226058	4.58911	4.45132e-06	0.000562166		cgriseus1B003804	95.107	2.37232	0.341336	6.95011	3.65009e-12	4.47847e-10
cgriseus1B022016	203.823	1.0363	0.239528	4.32645	1.5153e-05	0.0013775		cgriseus1B015370	23.897	2.3503	0.629057	3.73623	0.000186802	0.00205258
cgriseus1B027206	193.657	1.03432	0.274289	3.7709	0.000162658	0.00787617		cgriseus1B028903	146.871	2.33028	0.288194	8.0858	6.17569e-16	1.73502e-13
cgriseus1B009171	781.457	1.0305	0.242683	4.24628	2.17346e-05	0.00183404		cgriseus1B028291	74.6905	2.32706	0.361106	6.44427	1.16158e-10	9.14577e-09
cgriseus1B033020	8641.98	1.0252	0.228191	4.49274	7.03138e-06	0.000783808		cgriseus1B005426	21.9164	2.32141	0.535574	4.33443	1.46141e-05	0.000246539
cgriseus1B001071	456.712	1.0236	0.26543	3.85637	0.000115084	0.00622975		cgriseus1B015924	2716.26	2.31367	0.225487	10.2608	1.05829e-24	1.575e-21
cgriseus1B014594	3069.89	1.02072	0.214619	4.75596	1.9751e-06	0.000311017		cgriseus1B007577	117.828	2.30534	0.344072	6.70018	2.08162e-11	2.05035e-09
cgriseus1B014082	348.994	1.01971	0.210489	4.8445	1.26933e-06	0.00021616		cgriseus1B034061	25.9847	2.30389	0.564403	4.08199	4.46518e-05	0.000631898
cgriseus1B034383	4143.78	1.01531	0.243457	4.17037	3.04112e-05	0.00233101		cgriseus1B027368	962.843	2.28893	0.290555	7.87778	3.33252e-15	8.23899e-13
cgriseus1B001784	671.376	-1.00001	0.197131	-5.07283	3.91943e-07	8.83279e-05		cgriseus1B007826	109.156	2.28388	0.31192	7.32201	2.44279e-13	3.8838e-11
cgriseus1B017483	282.535	-1.00622	0.248789	-4.04445	5.2446e-05	0.00358873		cgriseus1B005415	6983.22	2.27225	0.203109	11.1874	4.70253e-29	1.29179e-25
cgriseus1B022954	207.156	-1.02064	0.23878	-4.27437	1.9168e-05	0.00168155		cgriseus1B002555	439.087	2.26793	0.254516	8.91078	5.06764e-19	2.78416e-16
cgriseus1B033951	725.219	-1.02166	0.233934	-4.36727	1.25806e-05	0.00119564		cgriseus1B029371	153.647	2.26552	0.280223	8.08473	6.2301e-16	1.74042e-13
cgriseus1B018440	327.631	-1.02238	0.253451	-4.03385	5.48702e-05	0.0037141		cgriseus1B009026	54.9539	2.25665	0.456664	4.94161	7.74801e-07	2.02595e-05
cgriseus1B006522	258.931	-1.02399	0.240965	-4.24957	2.14185e-05	0.00181143		cgriseus1B014245	2899.11	2.25261	0.630745	3.57136	0.000355135	0.0035001
cgriseus1B036257	621.484	-1.02461	0.240476	-4.26076	2.03731e-05	0.00175055		cgriseus1B027729	81.2799	2.248	0.331574	6.77976	1.20375e-11	1.29957e-09
cgriseus1B034003	654.121	-1.0282	0.251037	-4.09582	4.20676e-05	0.00301578		cgriseus1B001433	539.317	2.24268	0.206574	10.8565	1.85735e-27	4.37327e-24
cgriseus1B031544	907.002	-1.03141	0.231039	-4.46423	8.0357e-06	0.000866544		cgriseus1B002631	106.725	2.23807	0.28207	7.93447	2.11393e-15	5.44403e-13
cgriseus1B008299	468.173	-1.04498	0.26247	-3.98134	6.85273e-05	0.00437123		cgriseus1B002888	139.715	2.23723	0.331418	6.75049	1.47347e-11	1.53384e-09
cgriseus1B013297	2608.06	-1.04705	0.265209	-3.94802	7.8799e-05	0.00481428		cgriseus1B019665	62.4954	2.23625	0.547692	4.08304	4.44509e-05	0.000629416
cgriseus1B034820	865.581	-1.05444	0.225063	-4.68506	2.79879e-06	0.000408266		cgriseus1B005833	32.9905	2.22871	0.586484	3.80013	0.00014462	0.0016696
cgriseus1B006549	142.177	-1.07221	0.283586	-3.78089	0.00015627	0.00767784		cgriseus1B016322	1577.35	2.22578	0.292606	7.60672	2.81135e-14	5.72059e-12
cgriseus1B008195	1188.02	-1.07304	0.247118	-4.34223	1.41042e-05	0.00131065		cgriseus1B022674	43.175	2.21333	0.520371	4.25337	2.10581e-05	0.000335343
cgriseus1B016280	512.575	-1.07479	0.271067	-3.96503	7.33874e-05	0.00460323		cgriseus1B013808	89.5797	2.20995	0.327357	6.75087	1.46957e-11	1.533e-09
cgriseus1B003161	2674.11	-1.07564	0.24196	-4.44553	8.76756e-06	0.000923715		cgriseus1B023873	63.808	2.20874	0.392555	5.62658	1.83813e-08	7.91021e-07
cgriseus1B010067	411.957	-1.08091	0.23505	-4.59862	4.25296e-06	0.000540744		cgriseus1B006892	41.4549	2.20298	0.422967	5.20839	1.90482e-07	6.19643e-06
cgriseus1B034374	31215.7	-1.08789	0.23762	-4.57825	4.68878e-06	0.000578565		cgriseus1B008191	27.6831	2.20052	0.582242	3.7794	0.000157208	0.00179233
cgriseus1B000568	527.888	-1.09771	0.21667	-5.06626	4.05698e-07	9.03459e-05		cgriseus1B009541	14.2483	2.19844	0.677865	3.24319	0.001182	0.00933182
cgriseus1B036036	398.518	-1.10544	0.293609	-3.76499	0.000166553	0.00800539		cgriseus1B036821	43.0104	2.18929	0.493748	4.43403	9.24896e-06	0.000168879
cgriseus1B005602	1291.89	-1.12635	0.219096	-5.14091	2.73417e-07	6.86003e-05		cgriseus1B026693	69.8307	2.18476	0.39448	5.53833	3.05366e-08	1.2417e-06
cgriseus1B010965	517.736	-1.13892	0.257649	-4.42043	9.85041e-06	0.00100739		cgriseus1B036578	28.8433	2.18399	0.567395	3.84916	0.000118523	0.00141797
cgriseus1B010723	331.44	-1.14488	0.268067	-4.27086	1.94721e-05	0.00169637		cgriseus1B036720	3862.91	2.17227	0.586042	3.70668	0.000209991	0.00226175
cgriseus1B029574	1421.85	-1.15264	0.215156	-5.35726	8.44949e-08	2.74135e-05		cgriseus1B018511	147.956	2.16279	0.263646	8.20339	2.33694e-16	7.31345e-14
cgriseus1B033805	148.075	-1.15325	0.288109	-4.00284	6.25879e-05	0.00407525		cgriseus1B015892	35.6696	2.15597	0.423089	5.09577	3.47319e-07	1.04203e-05
cgriseus1B013592	2757.38	-1.15485	0.179782	-6.42361	1.3308e-10	1.39124e-07		cgriseus1B023620	538.617	2.1464	0.274831	7.80988	5.72415e-15	1.33508e-12
cgriseus1B022984	2115.04	-1.15812	0.212425	-5.45192	4.98296e-08	1.91361e-05		cgriseus1B014726	25.5718	2.14452	0.51417	4.17084	3.03484e-05	0.000456389
cgriseus1B031047	256.725	-1.16058	0.298737	-3.88495	0.000102351	0.0057304		cgriseus1B025326	4344.24	2.14058	0.277446	7.71533	1.20673e-14	2.66374e-12
cgriseus1B031537	188.039	-1.17367	0.304133	-3.85908	0.000113816	0.00618107		cgriseus1B026001	26.4589	2.13217	0.547793	3.89229	9.93016e-05	0.0012263
cgriseus1B015445	442.696	-1.19494	0.269961	-4.42635	9.58392e-06	0.000990909		cgriseus1B032217	122.978	2.1251	0.279697	7.59788	3.01021e-14	6.0455e-12
cgriseus1B000224	98.2591	-1.2098	0.318628	-3.79691	0.000146513	0.00732275		cgriseus1B000608	32.3076	2.12248	0.504957	4.2033	2.63054e-05	0.000404697
cgriseus1B026735	184.912	-1.21322	0.25924	-4.6799	2.87017e-06	0.000412285		cgriseus1B031342	205.004	2.12194	0.325577	6.51747	7.15008e-11	6.00243e-09
cgriseus1B001135	7196.71	-1.22989	0.269092	-4.57051	4.86539e-06	0.000592806		cgriseus1B008443	78.2481	2.1201	0.362601	5.84691	5.00798e-09	2.52421e-07
cgriseus1B022361	107.426	-1.2406	0.314225	-3.94812	7.87669e-05	0.00481428		cgriseus1B024006	1485.12	2.10929	0.265767	7.9366	2.07807e-15	5.43662e-13
cgriseus1B008437	500.466	-1.24693	0.223614	-5.57627	2.45735e-08	1.06302e-05		cgriseus1B000449	223.281	2.09716	0.605109	3.46576	0.000528745	0.00484333
cgriseus1B018211	583.078	-1.31404	0.241271	-5.44631	5.14263e-08	1.95498e-05		cgriseus1B034267	300.178	2.09483	0.253319	8.26956	1.34454e-16	4.46189e-14
cgriseus1B001832	959.637	-1.33254	0.267884	-4.97431	6.54808e-07	0.000136153		cgriseus1B029926	22.2095	2.0932	0.641786	3.26152	0.00110815	0.00885769
cgriseus1B035989	3117.91	-1.34073	0.220845	-6.07089	1.272e-09	9.97329e-07		cgriseus1B016432	31.0143	2.09208	0.570155	3.66931	0.000243202	0.00255207
cgriseus1B021978	267.897	-1.35095	0.261708	-5.16205	2.44257e-07	6.21122e-05		cgriseus1B030481	207.019	2.08934	0.34692	6.02253	1.71707e-09	9.83806e-08
cgriseus1B004409	119.143	-1.37027	0.334817	-4.09258	4.26602e-05	0.003035		cgriseus1B032179	291.337	2.08318	0.264746	7.86859	3.58668e-15	8.82323e-13
cgriseus1B005521	729.169	-1.39268	0.320245	-4.34878	1.36896e-05	0.00128161		cgriseus1B027147	1898.7	2.0826	0.205216	10.1483	3.37069e-24	4.38598e-21
cgriseus1B027000	357.208	-1.39809	0.279064	-5.00992	5.44533e-07	0.000117779		cgriseus1B016697	58.6532	2.08142	0.436157	4.77218	1.82239e-06	4.27872e-05
cgriseus1B007813	362.286	-1.44659	0.249408	-5.80008	6.62834e-09	3.72325e-06		cgriseus1B017363	923.998	2.08016	0.277853	7.48657	7.06948e-14	1.29927e-11
cgriseus1B001706	98.111	-1.45015	0.368556	-3.93469	8.33051e-05	0.00500829		cgriseus1B003366	274.971	2.07941	0.277147	7.50292	6.2411e-14	1.16452e-11
cgriseus1B010603	417.588	-1.48945	0.302366	-4.926	8.39283e-07	0.000163615		cgriseus1B019601	2237.69	2.07732	0.218054	9.52663	1.62476e-21	1.40943e-18
cgriseus1B015377	171.708	-1.49506	0.333974	-4.47656	7.58565e-06	0.000829901		cgriseus1B035923	22.963	2.06288	0.580979	3.55069	0.000384225	0.00372777
cgriseus1B023934	549.463	-1.56333	0.336205	-4.64992	3.32063e-06	0.000457772		cgriseus1B013888	396.326	2.06194	0.219429	9.39688	5.6206e-21	4.21085e-18
cgriseus1B026187	368.995	-1.56795	0.328565	-4.77211	1.82305e-06	0.000290722		cgriseus1B026437	190.199	2.05868	0.325511	6.32446	2.54113e-10	1.84778e-08
cgriseus1B029622	222.863	-1.58133	0.271214	-5.83055	5.52444e-09	3.3002e-06		cgriseus1B006655	46.1436	2.05723	0.42259	4.86815	1.12646e-06	2.78633e-05
cgriseus1B032972	155.581	-1.67035	0.308458	-5.41518	6.12282e-08	2.19568e-05		cgriseus1B007452	45.0814	2.05712	0.525594	3.91389	9.08212e-05	0.00113575
cgriseus1B010184	115.277	-1.77098	0.386154	-4.5862	4.5138e-06	0.000566256		cgriseus1B008316	101.61	2.05459	0.386714	5.31293	1.07875e-07	3.77227e-06
cgriseus1B012546	286.468	-1.86169	0.382688	-4.86478	1.14582e-06	0.000199644		cgriseus1B003019	1307.16	2.03776	0.220191	9.25451	2.15222e-20	1.52027e-17
cgriseus1B001714	48.4771	-2.02435	0.516979	-3.91572	9.01356e-05	0.00526747		cgriseus1B007173	51.3921	2.03578	0.462073	4.40574	1.05422e-05	0.000188262
cgriseus1B015793	84.4114	-2.09979	0.463226	-4.53297	5.81608e-06	0.000679777		cgriseus1B003013	254.555	2.02815	0.277863	7.29912	2.89648e-13	4.54664e-11
cgriseus1B029073	47.694	-2.4468	0.543556	-4.50148	6.74834e-06	0.000762684		cgriseus1B015053	86.4319	2.00866	0.33397	6.01449	1.80454e-09	1.02325e-07
cgriseus1B023263	39.5874	-3.43612	0.702273	-4.89286	9.93826e-07	0.000186083		cgriseus1B031445	28.6779	2.00231	0.563627	3.55255	0.000381518	0.00370766
								cgriseus1B032015	496.368	2.0017	0.20826	9.61154	7.14729e-22	6.42555e-19
								cgriseus1B020931	50.0942	2.00081	0.452054	4.42604	9.59783e-06	0.000174003
								cgriseus1B001229	330.813	2.00046	0.212192	9.42758	4.19655e-21	3.24222e-18
								cgriseus1B023801	84.9815	1.99441	0.382761	5.21058	1.88247e-07	6.12775e-06
								cgriseus1B002388	52.2387	1.98462	0.387553	5.12089	3.04091e-07	9.23592e-06
								cgriseus1B033639	37.1715	1.97935	0.425509	4.65171	3.29187e-06	7.00687e-05
								cgriseus1B000732	17015.1	1.97416	0.216989	9.09797	9.20367e-20	5.68856e-17
								cgriseus1B031212	92.616	1.97294	0.314326	6.27672	3.45794e-10	2.40131e-08
								cgriseus1B009857	38.0818	1.96865	0.490799	4.01111	6.04336e-05	0.000809372
								cgriseus1B022861	301.414	1.96844	0.234747	8.38538	5.0561e-17	1.8657e-14
								cgriseus1B019708	81.1181	1.96677	0.392149	5.01537	5.29321e-07	1.48456e-05
								cgriseus1B009818	19.1267	1.9663	0.59508	3.30426	0.000952262	0.00781762
								cgriseus1B026824	157.041	1.96218	0.270863	7.24419	4.35018e-13	6.5579e-11
								cgriseus1B020865	264.03	1.95155	0.22359	8.72829	2.58553e-18	1.26578e-15
								cgriseus1B030703	48.5581	1.95034	0.386852	5.04157	4.61736e-07	1.32477e-05
								cgriseus1B024740	906.118	1.94962	0.272232	7.16163	7.9726e-13	1.13606e-10
								cgriseus1B036863	88.8065	1.94316	0.390297	4.97867	6.40222e-07	1.72986e-05
								cgriseus1B002501	40.9605	1.93936	0.487868	3.97518	7.03272e-05	0.000918732
								cgriseus1B012041	24.8308	1.93903	0.597973	3.24267	0.00118416	0.00934142
								cgriseus1B005962	136.364	1.93807	0.306892	6.31517	2.69872e-10	1.94804e-08
								cgriseus1B016516	426.138	1.9377	0.192206	10.0813	6.68122e-24	7.68278e-21
								cgriseus1B033031	125.633	1.9347	0.286721	6.74768	1.5023e-11	1.55729e-09
								cgriseus1B000541	1029.36	1.9318	0.24635	7.8417	4.44482e-15	1.06173e-12
								cgriseus1B024016	1872.04	1.90864	0.274132	6.96248	3.34325e-12	4.14312e-10
								cgriseus1B017824	1932.76	1.90411	0.218907	8.69823	3.37094e-18	1.5677e-15
								cgriseus1B025463	6469.09	1.90358	0.585859	3.24922	0.00115722	0.00917278
								cgriseus1B035693	60.0081	1.89836	0.384972	4.93117	8.17382e-07	2.11714e-05
								cgriseus1B029914	25.9226	1.89209	0.523498	3.61431	0.000301143	0.00305342
								cgriseus1B022654	76.7169	1.88757	0.355664	5.30718	1.11336e-07	3.88506e-06
								cgriseus1B020433	690.74	1.87222	0.222653	8.4087	4.14592e-17	1.56488e-14
								cgriseus1B025847	4411.72	1.86547	0.225259	8.28144	1.21698e-16	4.09351e-14
								cgriseus1B033782	44.7448	1.86437	0.419403	4.4453	8.77707e-06	0.000161816
								cgriseus1B005340	682.063	1.86217	0.192909	9.65311	4.7689e-22	4.44911e-19
								cgriseus1B013707	8896.8	1.86197	0.227966	8.16775	3.14193e-16	9.3711e-14
								cgriseus1B019780	645.321	1.86135	0.254354	7.31796	2.51776e-13	3.99016e-11
								cgriseus1B037177	114.819	1.8527	0.31907	5.80656	6.37692e-09	3.11883e-07
								cgriseus1B031580	29.1312	1.8482	0.560351	3.2983	0.000972733	0.00796452
								cgriseus1B030233	118.673	1.84714	0.276646	6.67692	2.44012e-11	2.36114e-09
								cgriseus1B028458	103.435	1.84048	0.286088	6.43325	1.24902e-10	9.75657e-09
								cgriseus1B011133	155.843	1.83926	0.3043	6.04423	1.50125e-09	8.7847e-08
								cgriseus1B024057	101.342	1.83825	0.466082	3.94404	8.01203e-05	0.0010258
								cgriseus1B033020	8641.98	1.8335	0.201217	9.11206	8.08328e-20	5.05931e-17
								cgriseus1B028671	72.1076	1.83248	0.372178	4.92366	8.49425e-07	2.1864e-05
								cgriseus1B003122	3986.13	1.82882	0.192051	9.52258	1.6893e-21	1.44016e-18
								cgriseus1B012946	159.08	1.82639	0.240318	7.59989	2.96388e-14	5.98172e-12
								cgriseus1B021368	234.093	1.81598	0.26402	6.87819	6.06186e-12	7.05258e-10
								cgriseus1B012150	32.2858	1.80935	0.521891	3.46692	0.000526466	0.00482603
								cgriseus1B014594	3069.89	1.80604	0.189196	9.54586	1.34985e-21	1.19187e-18
								cgriseus1B012534	790.258	1.80384	0.279429	6.45544	1.07905e-10	8.56416e-09
								cgriseus1B013399	145.705	1.80319	0.283612	6.35794	2.0448e-10	1.51812e-08
								cgriseus1B014112	850.017	1.80085	0.171026	10.5296	6.3073e-26	1.1995e-22
								cgriseus1B000135	34.29	1.78669	0.455188	3.92517	8.66702e-05	0.00109405
								cgriseus1B026237	29.7977	1.78497	0.474221	3.764	0.000167218	0.00188429
								cgriseus1B035439	94.399	1.78084	0.463554	3.84171	0.000122179	0.00145503
								cgriseus1B004069	1663.51	1.77971	0.241062	7.38279	1.55009e-13	2.58939e-11
								cgriseus1B019504	101.329	1.76937	0.27393	6.45919	1.05262e-10	8.40836e-09
								cgriseus1B029106	60.0052	1.76023	0.373264	4.71577	2.40802e-06	5.37791e-05
								cgriseus1B010456	259.918	1.75771	0.244785	7.18065	6.93816e-13	1.00372e-10
								cgriseus1B011413	86.3972	1.75663	0.313822	5.59753	2.17429e-08	9.21252e-07
								cgriseus1B005703	48.5565	1.75362	0.441533	3.97165	7.13765e-05	0.000930718
								cgriseus1B025730	143.735	1.75345	0.316977	5.53179	3.16988e-08	1.28159e-06
								cgriseus1B036114	54.3148	1.7491	0.3686	4.74526	2.08241e-06	4.76372e-05
								cgriseus1B031725	2929.27	1.74784	0.237294	7.36571	1.76211e-13	2.89466e-11
								cgriseus1B021143	31867.9	1.74338	0.226314	7.70338	1.32519e-14	2.88657e-12
								cgriseus1B002985	1727.47	1.73423	0.205746	8.42898	3.48687e-17	1.32624e-14
								cgriseus1B032162	38.1873	1.72633	0.46426	3.71846	0.000200441	0.00217585
								cgriseus1B024868	106.493	1.7263	0.379375	4.55039	5.35467e-06	0.000106162
								cgriseus1B008661	58.5393	1.72487	0.398973	4.32327	1.53736e-05	0.000257624
								cgriseus1B035513	46.7879	1.72098	0.435328	3.95329	7.70823e-05	0.00099385
								cgriseus1B028476	349.298	1.71704	0.223028	7.69874	1.37418e-14	2.96716e-12
								cgriseus1B013504	32.3113	1.71133	0.495478	3.45391	0.000552528	0.0050129
								cgriseus1B007668	35.4363	1.7088	0.437614	3.90481	9.42978e-05	0.00117358
								cgriseus1B010817	169.128	1.70726	0.247234	6.90544	5.00485e-12	5.93453e-10
								cgriseus1B004326	47.214	1.70647	0.399434	4.27224	1.93522e-05	0.000313324
								cgriseus1B020722	71.8669	1.70506	0.312803	5.45089	5.01194e-08	1.93761e-06
								cgriseus1B007660	54.8792	1.70362	0.476158	3.57786	0.000346423	0.00342928
								cgriseus1B028293	193.228	1.7023	0.336556	5.05799	4.23704e-07	1.23383e-05
								cgriseus1B010975	138.968	1.7015	0.324784	5.23887	1.61562e-07	5.35787e-06
								cgriseus1B027990	40.9539	1.70056	0.401802	4.23234	2.31276e-05	0.000362003
								cgriseus1B033432	1169.28	1.69778	0.234284	7.24668	4.27096e-13	6.47797e-11
								cgriseus1B026219	193.413	1.69323	0.25971	6.51969	7.04535e-11	5.93466e-09
								cgriseus1B030167	290.38	1.69201	0.327061	5.17337	2.29908e-07	7.30125e-06
								cgriseus1B032852	79.2239	1.69192	0.357295	4.73537	2.18654e-06	4.95036e-05
								cgriseus1B018877	29.2979	1.69013	0.485447	3.4816	0.000498422	0.00462122
								cgriseus1B028807	169.282	1.69007	0.311031	5.43377	5.51751e-08	2.10346e-06
								cgriseus1B019026	39.5725	1.68983	0.497909	3.39384	0.000689192	0.00599012
								cgriseus1B018489	3124.35	1.68853	0.212776	7.93574	2.09243e-15	5.4425e-13
								cgriseus1B015722	413.55	1.68197	0.277156	6.06865	1.28987e-09	7.67498e-08
								cgriseus1B025082	29.5356	1.68089	0.514592	3.26644	0.00108907	0.00873057
								cgriseus1B000501	27.7683	1.67634	0.47906	3.49922	0.000466619	0.00437642
								cgriseus1B010172	367.5	1.67324	0.204811	8.16968	3.09196e-16	9.32226e-14
								cgriseus1B022283	1146.31	1.6729	0.262279	6.37833	1.79035e-10	1.34537e-08
								cgriseus1B024253	3435.01	1.67024	0.194214	8.6	7.97156e-18	3.45756e-15
								cgriseus1B022662	63.8032	1.66955	0.392147	4.25746	2.06767e-05	0.000330226
								cgriseus1B005737	314.081	1.66894	0.289846	5.75801	8.51104e-09	4.04262e-07
								cgriseus1B010447	272.676	1.66475	0.318988	5.21885	1.80035e-07	5.89146e-06
								cgriseus1B014365	106.651	1.66349	0.305503	5.44508	5.17824e-08	1.98791e-06
								cgriseus1B000334	160.753	1.65789	0.302547	5.47978	4.2586e-08	1.67679e-06
								cgriseus1B009816	30.1474	1.65766	0.472571	3.50775	0.000451909	0.00426142
								cgriseus1B003933	125.315	1.64983	0.299083	5.51629	3.46234e-08	1.3896e-06
								cgriseus1B003746	49.0823	1.64947	0.467525	3.52809	0.000418575	0.00400327
								cgriseus1B011569	138.803	1.64823	0.375452	4.39	1.13352e-05	0.0002001
								cgriseus1B009667	26.991	1.64394	0.481766	3.41232	0.000644129	0.00567932
								cgriseus1B028359	34.0482	1.64191	0.508277	3.23034	0.00123641	0.00965352
								cgriseus1B013856	357.632	1.64092	0.205386	7.98948	1.35513e-15	3.66153e-13
								cgriseus1B000381	35.4316	1.6395	0.509099	3.2204	0.00128011	0.00992951
								cgriseus1B012003	171.203	1.63826	0.265155	6.17851	6.47085e-10	4.16611e-08
								cgriseus1B035274	224.562	1.63632	0.267142	6.12527	9.053e-10	5.57826e-08
								cgriseus1B006848	65.0459	1.63471	0.39639	4.12399	3.72362e-05	0.000543603
								cgriseus1B024093	1070.26	1.62096	0.179353	9.03783	1.59811e-19	9.5205e-17
								cgriseus1B035444	2080.1	1.61895	0.181561	8.91683	4.7984e-19	2.66586e-16
								cgriseus1B024329	1751.35	1.61362	0.184276	8.75658	2.01267e-18	9.95184e-16
								cgriseus1B014440	195.433	1.60742	0.25373	6.33515	2.37109e-10	1.73948e-08
								cgriseus1B018917	375.104	1.60549	0.224385	7.15506	8.36347e-13	1.18154e-10
								cgriseus1B034128	83.2041	1.60526	0.352837	4.54957	5.37553e-06	0.000106533
								cgriseus1B022868	939.187	1.60426	0.204098	7.86023	3.83434e-15	9.33954e-13
								cgriseus1B010655	964.574	1.60336	0.215713	7.43282	1.06307e-13	1.87062e-11
								cgriseus1B028009	73.4252	1.60088	0.3575	4.47799	7.53484e-06	0.000142582
								cgriseus1B019687	1263.18	1.5979	0.219599	7.27646	3.42694e-13	5.29526e-11
								cgriseus1B014769	1044.13	1.59746	0.255705	6.24726	4.17713e-10	2.84494e-08
								cgriseus1B031129	2270.5	1.59735	0.230788	6.92129	4.47557e-12	5.3844e-10
								cgriseus1B016425	6120.15	1.59446	0.206348	7.72704	1.10078e-14	2.46286e-12
								cgriseus1B024564	2661.18	1.59436	0.183009	8.71193	2.98755e-18	1.42041e-15
								cgriseus1B010784	321.739	1.59385	0.26281	6.06463	1.32254e-09	7.84758e-08
								cgriseus1B029954	430.371	1.59379	0.219877	7.24855	4.21261e-13	6.40913e-11
								cgriseus1B004066	733.422	1.59327	0.257353	6.191	5.97851e-10	3.87435e-08
								cgriseus1B008322	13154.8	1.58914	0.293128	5.42133	5.91575e-08	2.2295e-06
								cgriseus1B032356	334.341	1.58843	0.230055	6.90455	5.03643e-12	5.95769e-10
								cgriseus1B018628	1147.64	1.58416	0.219559	7.21518	5.38633e-13	7.97402e-11
								cgriseus1B021094	302.94	1.58063	0.220721	7.16122	7.99598e-13	1.13612e-10
								cgriseus1B027989	82.2765	1.5799	0.391455	4.03596	5.43799e-05	0.000739717
								cgriseus1B030954	194.828	1.57571	0.305557	5.15683	2.5116e-07	7.85508e-06
								cgriseus1B030844	97.7092	1.57192	0.400298	3.92687	8.60575e-05	0.00108856
								cgriseus1B001632	44.3924	1.56704	0.421477	3.71796	0.000200834	0.00217933
								cgriseus1B017990	81.8072	1.56661	0.312414	5.01453	5.31642e-07	1.48854e-05
								cgriseus1B016771	444.473	1.56169	0.267949	5.8283	5.59959e-09	2.77154e-07
								cgriseus1B023029	298.928	1.56083	0.244685	6.37892	1.78343e-10	1.34426e-08
								cgriseus1B011394	44.709	1.56078	0.383962	4.06493	4.80464e-05	0.000669778
								cgriseus1B018820	32.9757	1.55797	0.474041	3.28658	0.00101413	0.00824074
								cgriseus1B019760	2458.7	1.55556	0.209356	7.43021	1.08425e-13	1.90112e-11
								cgriseus1B010668	910.034	1.55542	0.176482	8.81348	1.2132e-18	6.31451e-16
								cgriseus1B037089	28.2903	1.55459	0.471774	3.29521	0.000983488	0.00803927
								cgriseus1B033555	72.8084	1.55249	0.323499	4.79904	1.59428e-06	3.80457e-05
								cgriseus1B031310	74.5185	1.5501	0.363891	4.25979	2.04616e-05	0.000327744
								cgriseus1B031456	1260.68	1.54996	0.231299	6.70108	2.06879e-11	2.04178e-09
								cgriseus1B008046	50.8536	1.54936	0.426366	3.63386	0.000279207	0.00286544
								cgriseus1B024421	2499.29	1.54426	0.155748	9.9151	3.57916e-23	3.61174e-20
								cgriseus1B008197	155.204	1.54332	0.258933	5.9603	2.51774e-09	1.3756e-07
								cgriseus1B032952	104.505	1.54325	0.295472	5.22301	1.7604e-07	5.78083e-06
								cgriseus1B020307	82.8293	1.54197	0.322556	4.78048	1.74879e-06	4.13141e-05
								cgriseus1B000167	6686.32	1.54022	0.180402	8.5377	1.36919e-17	5.64174e-15
								cgriseus1B029918	4618.5	1.53847	0.20417	7.53522	4.87507e-14	9.38678e-12
								cgriseus1B009129	544.433	1.53237	0.248582	6.16444	7.07337e-10	4.47823e-08
								cgriseus1B021398	740.174	1.53168	0.203522	7.5259	5.236e-14	9.99611e-12
								cgriseus1B023655	483.64	1.52966	0.221562	6.90402	5.05528e-12	5.96572e-10
								cgriseus1B007902	281.917	1.52605	0.281529	5.42059	5.94039e-08	2.23708e-06
								cgriseus1B034761	66.1132	1.52526	0.413045	3.69273	0.000221862	0.00236524
								cgriseus1B001845	69.8089	1.52408	0.380834	4.00196	6.28203e-05	0.000835228
								cgriseus1B003154	1021.03	1.52364	0.225972	6.74262	1.55556e-11	1.60577e-09
								cgriseus1B018107	116.763	1.5206	0.288708	5.26691	1.38739e-07	4.70837e-06
								cgriseus1B000593	61.1035	1.51987	0.367228	4.13876	3.49195e-05	0.000514184
								cgriseus1B029299	1944.36	1.51252	0.197602	7.65437	1.94264e-14	4.05298e-12
								cgriseus1B022865	55.725	1.51026	0.41236	3.66248	0.000249781	0.00261224
								cgriseus1B000869	500.329	1.50962	0.318305	4.7427	2.10889e-06	4.81645e-05
								cgriseus1B000052	57.7193	1.50861	0.397647	3.79384	0.000148333	0.00170489
								cgriseus1B025751	263.145	1.50739	0.244196	6.17288	6.70582e-10	4.29502e-08
								cgriseus1B010314	1164.4	1.503	0.186794	8.04634	8.53056e-16	2.34334e-13
								cgriseus1B034294	1495.53	1.50091	0.187744	7.99446	1.30138e-15	3.53561e-13
								cgriseus1B035266	105.7	1.49374	0.37266	4.00832	6.11523e-05	0.000817447
								cgriseus1B024795	561.29	1.49177	0.216344	6.89537	5.37264e-12	6.31011e-10
								cgriseus1B026276	1222.74	1.49145	0.208095	7.16717	7.65645e-13	1.09734e-10
								cgriseus1B034983	347.793	1.48957	0.195535	7.61791	2.57819e-14	5.28967e-12
								cgriseus1B031469	155.877	1.48943	0.289829	5.13898	2.7624e-07	8.51557e-06
								cgriseus1B008832	282.606	1.48887	0.237861	6.25939	3.86488e-10	2.6616e-08
								cgriseus1B031499	69.4084	1.48652	0.343642	4.32578	1.51992e-05	0.000255365
								cgriseus1B032924	94.1455	1.48555	0.375376	3.95751	7.5736e-05	0.000978532
								cgriseus1B013498	7378.99	1.48221	0.211444	7.00994	2.38417e-12	3.00734e-10
								cgriseus1B019030	69.7782	1.4816	0.333555	4.44185	8.919e-06	0.000163944
								cgriseus1B037111	42.8915	1.47981	0.418945	3.53224	0.000412059	0.00395185
								cgriseus1B037006	256.094	1.47254	0.311831	4.72222	2.3328e-06	5.22882e-05
								cgriseus1B034104	236.336	1.47186	0.257026	5.72648	1.02535e-08	4.73385e-07
								cgriseus1B001461	273.75	1.46959	0.227357	6.46378	1.02121e-10	8.19723e-09
								cgriseus1B016300	1982.61	1.46803	0.180773	8.12086	4.62879e-16	1.33845e-13
								cgriseus1B021724	46.8872	1.46667	0.431253	3.40095	0.000671522	0.00586438
								cgriseus1B012133	194.717	1.46511	0.255799	5.72761	1.01855e-08	4.71124e-07
								cgriseus1B002446	4567.76	1.46481	0.205233	7.13732	9.51688e-13	1.32555e-10
								cgriseus1B016328	100.814	1.46388	0.292632	5.00245	5.66063e-07	1.56716e-05
								cgriseus1B022504	305.982	1.46181	0.224061	6.52415	6.83878e-11	5.81015e-09
								cgriseus1B022016	203.823	1.46178	0.211376	6.91552	4.66134e-12	5.56726e-10
								cgriseus1B002045	527.825	1.46078	0.216018	6.76229	1.35825e-11	1.42894e-09
								cgriseus1B032129	59.0481	1.45958	0.361152	4.04145	5.31209e-05	0.000727482
								cgriseus1B028447	869.139	1.45584	0.253776	5.73672	9.65284e-09	4.4943e-07
								cgriseus1B035616	395.605	1.45336	0.262785	5.53059	3.19159e-08	1.28931e-06
								cgriseus1B019088	3828.95	1.45165	0.260299	5.57687	2.44882e-08	1.02181e-06
								cgriseus1B013146	32.4852	1.4502	0.442275	3.27896	0.00104191	0.00842625
								cgriseus1B036496	387.871	1.44848	0.215827	6.71132	1.92866e-11	1.92268e-09
								cgriseus1B000844	109.175	1.44589	0.35268	4.09971	4.13666e-05	0.000592015
								cgriseus1B026719	78.0285	1.44393	0.372222	3.8792	0.0001048	0.00127949
								cgriseus1B014359	35.7059	1.44284	0.423803	3.40451	0.000662834	0.00580342
								cgriseus1B020857	542.872	1.44023	0.193257	7.45244	9.16312e-14	1.64159e-11
								cgriseus1B030337	89.3629	1.43997	0.382272	3.76688	0.000165299	0.00186631
								cgriseus1B011865	106.916	1.43954	0.280811	5.12636	2.95401e-07	8.99963e-06
								cgriseus1B032628	39.0236	1.4394	0.437628	3.28908	0.00100515	0.00818655
								cgriseus1B022847	491.57	1.43938	0.184533	7.80008	6.18661e-15	1.4228e-12
								cgriseus1B008774	484.266	1.43712	0.256975	5.59244	2.23906e-08	9.45452e-07
								cgriseus1B010929	3620.38	1.43697	0.23145	6.20853	5.34816e-10	3.50723e-08
								cgriseus1B028874	105.608	1.43288	0.30583	4.68522	2.79653e-06	6.12387e-05
								cgriseus1B035663	125.649	1.43111	0.2798	5.11477	3.14127e-07	9.50571e-06
								cgriseus1B009268	325.874	1.42951	0.233299	6.12738	8.93403e-10	5.52881e-08
								cgriseus1B018658	68.0757	1.42721	0.328604	4.34324	1.40396e-05	0.000239133
								cgriseus1B032459	230.456	1.42626	0.250683	5.68951	1.27408e-08	5.76377e-07
								cgriseus1B017322	74.2222	1.416	0.30596	4.62807	3.69094e-06	7.73569e-05
								cgriseus1B010388	389.964	1.41592	0.230876	6.13282	8.63337e-10	5.36963e-08
								cgriseus1B017644	57.5385	1.41292	0.353057	4.00196	6.28187e-05	0.000835228
								cgriseus1B010876	108.966	1.41287	0.352117	4.0125	6.0078e-05	0.000805263
								cgriseus1B023929	37.984	1.41246	0.415205	3.40183	0.000669361	0.00585274
								cgriseus1B007728	4675.79	1.40809	0.232824	6.04786	1.4678e-09	8.61503e-08
								cgriseus1B025647	48.3395	1.40793	0.391666	3.59471	0.00032475	0.00325448
								cgriseus1B030863	73.4267	1.40786	0.341149	4.12682	3.67816e-05	0.000538068
								cgriseus1B033291	543.856	1.40374	0.229817	6.1081	1.00825e-09	6.13207e-08
								cgriseus1B014592	485.641	1.40273	0.243919	5.75081	8.8819e-09	4.18262e-07
								cgriseus1B016320	248.264	1.40247	0.220568	6.35846	2.03789e-10	1.51527e-08
								cgriseus1B003413	7652.52	1.40042	0.191121	7.3274	2.34668e-13	3.75515e-11
								cgriseus1B034554	58.3733	1.39938	0.361643	3.8695	0.000109057	0.00132232
								cgriseus1B004501	948.464	1.39667	0.222531	6.27629	3.46749e-10	2.40131e-08
								cgriseus1B036174	125.04	1.39329	0.288409	4.83095	1.35886e-06	3.28558e-05
								cgriseus1B005812	251.096	1.38881	0.230566	6.02349	1.70696e-09	9.80136e-08
								cgriseus1B022836	332.414	1.38767	0.252554	5.49456	3.91687e-08	1.55561e-06
								cgriseus1B013649	2253.53	1.38729	0.222565	6.23322	4.5693e-10	3.06143e-08
								cgriseus1B037478	4618.22	1.38604	0.220922	6.2739	3.52118e-10	2.43508e-08
								cgriseus1B024743	775.619	1.38604	0.231693	5.98221	2.20128e-09	1.22344e-07
								cgriseus1B014121	107.811	1.38564	0.324623	4.26845	1.96839e-05	0.000317447
								cgriseus1B007712	2685.17	1.38507	0.229169	6.04389	1.50442e-09	8.79287e-08
								cgriseus1B035161	1490.92	1.37854	0.193164	7.13665	9.56304e-13	1.32824e-10
								cgriseus1B030934	18398.8	1.3754	0.18644	7.37719	1.61663e-13	2.68242e-11
								cgriseus1B000285	177.404	1.37343	0.271635	5.05618	4.27742e-07	1.2434e-05
								cgriseus1B029339	903.524	1.37303	0.203599	6.74381	1.54284e-11	1.59597e-09
								cgriseus1B020149	318.929	1.37152	0.251671	5.44965	5.04683e-08	1.94958e-06
								cgriseus1B011688	881.531	1.37099	0.243051	5.64073	1.69332e-08	7.38339e-07
								cgriseus1B020382	1030.05	1.37075	0.162061	8.4582	2.71547e-17	1.04085e-14
								cgriseus1B035411	150.596	1.37048	0.285937	4.79294	1.64355e-06	3.9127e-05
								cgriseus1B023949	206.266	1.37043	0.2974	4.60802	4.06528e-06	8.38598e-05
								cgriseus1B026931	95.1491	1.36951	0.345339	3.9657	7.31811e-05	0.000950585
								cgriseus1B005137	224.496	1.3668	0.307678	4.44231	8.89992e-06	0.000163654
								cgriseus1B003342	341.36	1.36316	0.226314	6.02333	1.70869e-09	9.80136e-08
								cgriseus1B002310	219.756	1.36251	0.311255	4.37748	1.20061e-05	0.000209994
								cgriseus1B035643	157.664	1.36137	0.252785	5.3855	7.22425e-08	2.66575e-06
								cgriseus1B011646	101.448	1.36091	0.292046	4.65991	3.16353e-06	6.77159e-05
								cgriseus1B032818	4029.01	1.35109	0.209098	6.46152	1.03658e-10	8.29366e-09
								cgriseus1B034034	82.3102	1.34896	0.398981	3.38101	0.00072219	0.00622983
								cgriseus1B027457	346.89	1.34828	0.252241	5.3452	9.03179e-08	3.22911e-06
								cgriseus1B002720	457.749	1.34381	0.206948	6.49347	8.38804e-11	6.9357e-09
								cgriseus1B035446	745.968	1.34346	0.17012	7.89711	2.85438e-15	7.16435e-13
								cgriseus1B033408	103.828	1.33868	0.310633	4.30954	1.63591e-05	0.000270533
								cgriseus1B017964	1432.68	1.33863	0.19688	6.79922	1.05189e-11	1.15008e-09
								cgriseus1B005414	143.338	1.33745	0.336336	3.97652	6.99318e-05	0.000914291
								cgriseus1B007849	17169.1	1.33668	0.181421	7.36786	1.73392e-13	2.85784e-11
								cgriseus1B028957	218.993	1.33152	0.294425	4.52245	6.11278e-06	0.000119279
								cgriseus1B012170	616.774	1.3312	0.269113	4.94662	7.55137e-07	1.97872e-05
								cgriseus1B024426	243.376	1.32939	0.286803	4.63521	3.56577e-06	7.52511e-05
								cgriseus1B034853	114.047	1.32932	0.317311	4.18933	2.79774e-05	0.000426046
								cgriseus1B027794	105.432	1.32843	0.302273	4.3948	1.10874e-05	0.000196471
								cgriseus1B025865	6928.4	1.32543	0.158402	8.36749	5.88564e-17	2.13986e-14
								cgriseus1B028855	429.348	1.32279	0.256562	5.15585	2.52484e-07	7.88153e-06
								cgriseus1B006584	1503.15	1.32249	0.161795	8.17383	2.98747e-16	9.06248e-14
								cgriseus1B029067	155.828	1.32113	0.297972	4.43375	9.26071e-06	0.000169031
								cgriseus1B028409	443.784	1.32022	0.1879	7.02619	2.12244e-12	2.72588e-10
								cgriseus1B027810	43.4144	1.31501	0.383029	3.43319	0.000596516	0.0053411
								cgriseus1B034337	243.757	1.31481	0.256254	5.1309	2.88365e-07	8.82507e-06
								cgriseus1B022094	173.356	1.31233	0.251377	5.22056	1.78382e-07	5.84898e-06
								cgriseus1B026050	3861.11	1.31146	0.223222	5.87513	4.22515e-09	2.18532e-07
								cgriseus1B024440	99.3299	1.3111	0.316688	4.14005	3.4723e-05	0.000511747
								cgriseus1B026513	118.68	1.30875	0.286242	4.57219	4.82651e-06	9.71708e-05
								cgriseus1B035922	230.128	1.30435	0.232061	5.62071	1.90171e-08	8.14129e-07
								cgriseus1B023604	734.467	1.30364	0.197614	6.59692	4.19795e-11	3.74679e-09
								cgriseus1B010148	418.332	1.30346	0.193786	6.72629	1.74039e-11	1.76705e-09
								cgriseus1B024184	92.7873	1.30253	0.322167	4.04301	5.27684e-05	0.000723818
								cgriseus1B013840	43.5015	1.30145	0.374535	3.47485	0.000511132	0.00471256
								cgriseus1B021744	2452.3	1.30025	0.159685	8.14258	3.86956e-16	1.13216e-13
								cgriseus1B005369	148.124	1.29966	0.290948	4.46701	7.93218e-06	0.000148905
								cgriseus1B031215	352.612	1.29156	0.272559	4.73862	2.15179e-06	4.88285e-05
								cgriseus1B027850	710.329	1.29046	0.186545	6.91765	4.59183e-12	5.49752e-10
								cgriseus1B008362	2900.76	1.29025	0.158499	8.14046	3.9379e-16	1.14537e-13
								cgriseus1B011272	134.573	1.28806	0.353966	3.63893	0.000273774	0.00281845
								cgriseus1B004519	34531.8	1.28614	0.143351	8.972	2.91177e-19	1.65489e-16
								cgriseus1B029286	121.511	1.28575	0.392455	3.27618	0.00105222	0.00849392
								cgriseus1B011883	340.127	1.28473	0.239638	5.36113	8.27015e-08	2.99799e-06
								cgriseus1B027042	7686.9	1.2845	0.192869	6.65997	2.73891e-11	2.60941e-09
								cgriseus1B028328	43.92	1.28299	0.38884	3.29952	0.000968502	0.00793645
								cgriseus1B002875	56.2926	1.28241	0.358667	3.57547	0.000349595	0.00345722
								cgriseus1B002613	228.473	1.27921	0.212477	6.02044	1.73939e-09	9.9314e-08
								cgriseus1B022042	1528.09	1.2788	0.172543	7.41151	1.24867e-13	2.13639e-11
								cgriseus1B015082	1296.28	1.27842	0.249413	5.12571	2.96419e-07	9.01398e-06
								cgriseus1B007150	6295.36	1.27767	0.175764	7.26923	3.61543e-13	5.51755e-11
								cgriseus1B028204	1256.35	1.27522	0.254445	5.01177	5.39303e-07	1.50487e-05
								cgriseus1B032376	34209.3	1.27485	0.170306	7.48562	7.12096e-14	1.29927e-11
								cgriseus1B000365	201.9	1.2732	0.222715	5.71674	1.08588e-08	4.99931e-07
								cgriseus1B010120	2576.03	1.27183	0.217221	5.85498	4.77059e-09	2.42932e-07
								cgriseus1B013936	2493.97	1.27077	0.178732	7.10992	1.16108e-12	1.5686e-10
								cgriseus1B005733	68.0381	1.26987	0.341268	3.72103	0.000198409	0.00215616
								cgriseus1B007202	420.642	1.26811	0.244404	5.18857	2.11916e-07	6.81264e-06
								cgriseus1B000037	1438.03	1.26344	0.193134	6.54178	6.07905e-11	5.23667e-09
								cgriseus1B019273	2894.72	1.26319	0.220385	5.73174	9.94069e-09	4.61528e-07
								cgriseus1B004601	782.107	1.2631	0.304993	4.14141	3.45172e-05	0.000509626
								cgriseus1B034827	153.228	1.25923	0.300166	4.19512	2.72726e-05	0.000416853
								cgriseus1B028054	442.412	1.25885	0.177944	7.07443	1.50069e-12	1.9947e-10
								cgriseus1B020716	482.43	1.25747	0.204785	6.14041	8.23093e-10	5.14522e-08
								cgriseus1B007778	261.531	1.25737	0.227653	5.52317	3.32944e-08	1.3428e-06
								cgriseus1B013851	84.1614	1.25568	0.309475	4.05746	4.96097e-05	0.000687885
								cgriseus1B024289	422.231	1.25128	0.207457	6.03152	1.6242e-09	9.44825e-08
								cgriseus1B036979	2404.41	1.25014	0.195477	6.39535	1.60185e-10	1.21854e-08
								cgriseus1B012517	382.401	1.24995	0.232541	5.37521	7.64947e-08	2.8059e-06
								cgriseus1B029841	576.093	1.24891	0.214025	5.83534	5.36816e-09	2.67305e-07
								cgriseus1B024294	358.778	1.2484	0.238274	5.23934	1.61152e-07	5.35147e-06
								cgriseus1B007386	1400.89	1.24758	0.173798	7.17834	7.05637e-13	1.01723e-10
								cgriseus1B009292	79.2003	1.24653	0.314921	3.95823	7.55063e-05	0.000976329
								cgriseus1B008787	660.044	1.24485	0.190335	6.54032	6.13875e-11	5.2789e-09
								cgriseus1B013517	5617.55	1.24399	0.231979	5.36252	8.20679e-08	2.97939e-06
								cgriseus1B002012	223.496	1.2438	0.245476	5.0669	4.04343e-07	1.18865e-05
								cgriseus1B003005	1764.7	1.24298	0.152184	8.16759	3.14606e-16	9.3711e-14
								cgriseus1B004448	859.421	1.24175	0.170666	7.27586	3.4422e-13	5.30228e-11
								cgriseus1B019520	1040.23	1.24088	0.202153	6.13833	8.33909e-10	5.19968e-08
								cgriseus1B030739	890.052	1.23962	0.225226	5.50388	3.71523e-08	1.48148e-06
								cgriseus1B017202	1204.06	1.23896	0.191973	6.45379	1.09089e-10	8.64427e-09
								cgriseus1B026122	8483.82	1.2388	0.161086	7.69026	1.46836e-14	3.1295e-12
								cgriseus1B029791	8856.94	1.23765	0.230149	5.3776	7.54872e-08	2.771e-06
								cgriseus1B018984	21208.5	1.23741	0.263902	4.68889	2.74688e-06	6.03655e-05
								cgriseus1B022449	1155.19	1.23362	0.194989	6.3266	2.50624e-10	1.82509e-08
								cgriseus1B025815	1257.63	1.23259	0.172358	7.15135	8.5929e-13	1.20364e-10
								cgriseus1B010530	14119.7	1.23161	0.172117	7.15567	8.32651e-13	1.17969e-10
								cgriseus1B033756	408.268	1.22884	0.243847	5.03941	4.66962e-07	1.33542e-05
								cgriseus1B023504	2232.91	1.22759	0.201384	6.09576	1.08916e-09	6.59177e-08
								cgriseus1B033926	2454.11	1.22142	0.233193	5.23781	1.62491e-07	5.38507e-06
								cgriseus1B005317	61.2233	1.20674	0.342535	3.52295	0.00042677	0.00406867
								cgriseus1B016579	112.085	1.20642	0.349704	3.44984	0.000560918	0.00507227
								cgriseus1B032282	249.924	1.20618	0.232585	5.18597	2.14894e-07	6.89081e-06
								cgriseus1B006282	322.368	1.20534	0.262149	4.5979	4.2677e-06	8.74154e-05
								cgriseus1B010181	744.79	1.20415	0.221051	5.4474	5.11103e-08	1.96865e-06
								cgriseus1B019970	386.165	1.20368	0.228915	5.25818	1.45491e-07	4.89053e-06
								cgriseus1B036093	49.1903	1.20338	0.356543	3.37513	0.000737796	0.00634712
								cgriseus1B017391	483.033	1.20144	0.187096	6.42149	1.34945e-10	1.04914e-08
								cgriseus1B028686	1657.21	1.20132	0.183864	6.53373	6.41503e-11	5.5069e-09
								cgriseus1B003842	298.434	1.2005	0.236134	5.08398	3.69612e-07	1.09699e-05
								cgriseus1B000189	847.801	1.19679	0.192941	6.20291	5.54279e-10	3.61569e-08
								cgriseus1B026975	147.365	1.19502	0.281244	4.24904	2.14688e-05	0.000340457
								cgriseus1B018314	201.889	1.18915	0.273528	4.34747	1.3772e-05	0.000235466
								cgriseus1B019839	126.839	1.18475	0.36397	3.25507	0.00113363	0.00903012
								cgriseus1B030353	1184.13	1.1818	0.178608	6.61672	3.67262e-11	3.35668e-09
								cgriseus1B015689	3443.64	1.18121	0.173665	6.80167	1.03414e-11	1.13379e-09
								cgriseus1B031776	1540.48	1.17863	0.181311	6.50062	7.99883e-11	6.64723e-09
								cgriseus1B023462	63.3825	1.17629	0.349112	3.36939	0.000753359	0.00645144
								cgriseus1B032304	114.155	1.17564	0.317677	3.70073	0.00021498	0.00230633
								cgriseus1B010606	512.593	1.17529	0.210156	5.59246	2.2387e-08	9.45452e-07
								cgriseus1B007517	313.49	1.17318	0.205338	5.71342	1.10731e-08	5.07902e-07
								cgriseus1B030095	3258.23	1.17176	0.2364	4.9567	7.16988e-07	1.8928e-05
								cgriseus1B024405	1441.1	1.17072	0.231424	5.05876	4.21985e-07	1.231e-05
								cgriseus1B006969	102.422	1.16834	0.284137	4.11188	3.92455e-05	0.000567739
								cgriseus1B013533	3213.87	1.16813	0.232919	5.01517	5.29872e-07	1.48526e-05
								cgriseus1B022848	179.026	1.16717	0.314645	3.70949	0.000207681	0.00224116
								cgriseus1B012666	5331.08	1.1665	0.211246	5.52199	3.35175e-08	1.3507e-06
								cgriseus1B018450	145.357	1.16275	0.257855	4.50933	6.50329e-06	0.000125659
								cgriseus1B016501	59.1458	1.16078	0.339137	3.42275	0.000619909	0.005508
								cgriseus1B031431	7171.32	1.16057	0.212683	5.45681	4.84757e-08	1.8829e-06
								cgriseus1B029931	1942.73	1.16046	0.174133	6.66426	2.66009e-11	2.55897e-09
								cgriseus1B005530	1375.45	1.15982	0.268992	4.31173	1.61985e-05	0.000268727
								cgriseus1B008936	930.419	1.15863	0.203939	5.68125	1.33713e-08	6.01599e-07
								cgriseus1B001616	470.197	1.15848	0.227858	5.08421	3.69156e-07	1.09629e-05
								cgriseus1B032741	539.662	1.15824	0.234079	4.94807	7.49538e-07	1.96718e-05
								cgriseus1B018327	66.2368	1.15798	0.347469	3.33262	0.00086033	0.00720282
								cgriseus1B008986	5693.04	1.15566	0.29048	3.97844	6.93694e-05	0.000907178
								cgriseus1B009079	171.1	1.15533	0.302482	3.81951	0.000133719	0.00156716
								cgriseus1B024086	8941.48	1.15442	0.177679	6.49722	8.18201e-11	6.77668e-09
								cgriseus1B006354	820.052	1.15395	0.183588	6.28557	3.26663e-10	2.28924e-08
								cgriseus1B007259	86106.5	1.15304	0.1776	6.49236	8.45036e-11	6.9714e-09
								cgriseus1B036632	13122.5	1.15231	0.19362	5.9514	2.65865e-09	1.44303e-07
								cgriseus1B017812	1506.68	1.14852	0.209594	5.47975	4.25929e-08	1.67679e-06
								cgriseus1B035774	821.169	1.14633	0.200951	5.70451	1.1668e-08	5.33705e-07
								cgriseus1B008956	377.848	1.14553	0.237756	4.8181	1.44929e-06	3.48717e-05
								cgriseus1B026872	99.9155	1.14408	0.298614	3.8313	0.000127466	0.0015053
								cgriseus1B021999	171.507	1.14247	0.276174	4.13678	3.52219e-05	0.00051802
								cgriseus1B009068	3460.22	1.14111	0.172101	6.63049	3.34564e-11	3.10372e-09
								cgriseus1B026796	690.036	1.13961	0.214004	5.32517	1.00857e-07	3.54694e-06
								cgriseus1B019424	142.297	1.13912	0.285108	3.9954	6.4584e-05	0.000855686
								cgriseus1B014328	9925.65	1.13762	0.182611	6.22975	4.67195e-10	3.12175e-08
								cgriseus1B009815	342.205	1.13653	0.228107	4.98245	6.27846e-07	1.70293e-05
								cgriseus1B028107	293.565	1.13534	0.220728	5.1436	2.69522e-07	8.31883e-06
								cgriseus1B014166	159.367	1.13403	0.286971	3.95171	7.75962e-05	0.000998392
								cgriseus1B035986	2430.91	1.13335	0.165503	6.84791	7.49387e-12	8.53783e-10
								cgriseus1B021126	1478.02	1.13281	0.197891	5.72442	1.03786e-08	4.78714e-07
								cgriseus1B007700	645.189	1.1314	0.226228	5.00116	5.6987e-07	1.57293e-05
								cgriseus1B024951	317.94	1.13089	0.313861	3.60317	0.000314363	0.00316449
								cgriseus1B003206	1532.09	1.12504	0.189131	5.94846	2.70678e-09	1.46754e-07
								cgriseus1B019822	1281.1	1.12496	0.172482	6.52223	6.92697e-11	5.85489e-09
								cgriseus1B023200	1336.57	1.12493	0.160724	6.99915	2.57513e-12	3.23173e-10
								cgriseus1B036002	3948.19	1.12273	0.227737	4.92995	8.22489e-07	2.12703e-05
								cgriseus1B036804	82.6049	1.12232	0.310114	3.61906	0.00029567	0.00300956
								cgriseus1B031649	302.837	1.11894	0.21566	5.18846	2.12042e-07	6.81264e-06
								cgriseus1B022919	154.049	1.11675	0.237551	4.7011	2.58763e-06	5.72988e-05
								cgriseus1B016964	853.681	1.11648	0.186022	6.00185	1.9508e-09	1.09613e-07
								cgriseus1B009265	6595.06	1.11519	0.178489	6.24797	4.15833e-10	2.83604e-08
								cgriseus1B006738	303.565	1.11438	0.298153	3.7376	0.000185783	0.00204457
								cgriseus1B014145	407.351	1.11415	0.201142	5.53913	3.03971e-08	1.23705e-06
								cgriseus1B019774	95.0297	1.10821	0.28183	3.93218	8.418e-05	0.00106727
								cgriseus1B006622	665.774	1.10736	0.189012	5.85869	4.66525e-09	2.38797e-07
								cgriseus1B011531	297.366	1.10292	0.232702	4.73964	2.141e-06	4.86954e-05
								cgriseus1B000577	523.584	1.10289	0.230865	4.77722	1.77732e-06	4.18593e-05
								cgriseus1B027882	127.058	1.10159	0.268943	4.09601	4.20326e-05	0.000599967
								cgriseus1B036343	181.497	1.1004	0.285673	3.85197	0.000117174	0.0014066
								cgriseus1B003130	614.734	1.09982	0.194518	5.65411	1.56652e-08	6.89741e-07
								cgriseus1B015797	92.1213	1.09811	0.292482	3.75444	0.000173729	0.00193964
								cgriseus1B035218	241.633	1.09786	0.266899	4.11341	3.8986e-05	0.000564315
								cgriseus1B020199	1703.09	1.09519	0.200751	5.45548	4.88405e-08	1.89409e-06
								cgriseus1B011565	140.305	1.09325	0.291172	3.75467	0.000173569	0.00193863
								cgriseus1B001346	6915.5	1.09224	0.159048	6.8674	6.53832e-12	7.51847e-10
								cgriseus1B004711	524.665	1.09186	0.240352	4.54275	5.55264e-06	0.000109423
								cgriseus1B016299	10474.2	1.09107	0.195434	5.58283	2.36641e-08	9.91607e-07
								cgriseus1B025415	2425.16	1.09069	0.17509	6.22932	4.68463e-10	3.12599e-08
								cgriseus1B006504	16277.7	1.0899	0.185296	5.8819	4.05575e-09	2.10652e-07
								cgriseus1B002988	4357.79	1.08894	0.139529	7.80441	5.97798e-15	1.38773e-12
								cgriseus1B014549	25221.1	1.08657	0.181007	6.00291	1.9381e-09	1.0911e-07
								cgriseus1B034588	75.9631	1.08009	0.335657	3.21784	0.00129159	0.00999384
								cgriseus1B027458	597.726	1.07991	0.179261	6.02426	1.69889e-09	9.76785e-08
								cgriseus1B018136	13280.7	1.07987	0.17316	6.23629	4.4808e-10	3.01108e-08
								cgriseus1B028877	669.679	1.07971	0.17137	6.30047	2.96744e-10	2.11476e-08
								cgriseus1B001786	593.434	1.07921	0.22478	4.80119	1.57729e-06	3.76767e-05
								cgriseus1B022777	1114.79	1.07791	0.240309	4.48553	7.27337e-06	0.000138255
								cgriseus1B010340	655.552	1.07685	0.193302	5.57081	2.53558e-08	1.05445e-06
								cgriseus1B037035	830.475	1.07359	0.225941	4.75165	2.01767e-06	4.64676e-05
								cgriseus1B032938	105.822	1.07245	0.274048	3.91336	9.10216e-05	0.00113797
								cgriseus1B007464	5121.94	1.07201	0.18046	5.94041	2.84314e-09	1.53474e-07
								cgriseus1B001035	2782.74	1.07174	0.294251	3.64226	0.000270253	0.00279382
								cgriseus1B021260	5385.67	1.07162	0.176897	6.05785	1.3795e-09	8.14945e-08
								cgriseus1B008052	133.682	1.07142	0.262771	4.07739	4.55443e-05	0.00064214
								cgriseus1B017972	99.5852	1.07131	0.29756	3.60033	0.000317813	0.00319402
								cgriseus1B017995	702.07	1.07117	0.201913	5.30512	1.12598e-07	3.92356e-06
								cgriseus1B031076	724.248	1.07084	0.191139	5.60241	2.11389e-08	8.97968e-07
								cgriseus1B011097	212.1	1.07002	0.286044	3.74076	0.000183462	0.00202262
								cgriseus1B008194	263.538	1.06929	0.212785	5.02521	5.02889e-07	1.42253e-05
								cgriseus1B021404	208.673	1.06786	0.273425	3.90551	9.40284e-05	0.00117053
								cgriseus1B026861	901.111	1.06455	0.241758	4.40336	1.06585e-05	0.000190191
								cgriseus1B030330	639.666	1.06384	0.240471	4.42398	9.68989e-06	0.000175376
								cgriseus1B015584	265.279	1.06193	0.261296	4.06409	4.82208e-05	0.000671452
								cgriseus1B034257	1288.96	1.06167	0.167747	6.32898	2.4678e-10	1.8024e-08
								cgriseus1B036240	1013.59	1.06103	0.166067	6.38914	1.66823e-10	1.26127e-08
								cgriseus1B024128	2154.04	1.06005	0.162432	6.52613	6.74912e-11	5.74384e-09
								cgriseus1B012954	564.468	1.05969	0.254491	4.16395	3.12793e-05	0.000467827
								cgriseus1B015247	100.629	1.05847	0.290195	3.64744	0.000264864	0.00274559
								cgriseus1B010907	142.635	1.05633	0.296434	3.56346	0.000365992	0.00358496
								cgriseus1B020428	209.697	1.05232	0.267724	3.93062	8.47276e-05	0.00107339
								cgriseus1B005108	139.599	1.05152	0.25522	4.12005	3.78798e-05	0.000551157
								cgriseus1B014113	304.074	1.05147	0.274247	3.83405	0.000126053	0.00149253
								cgriseus1B030245	223.658	1.05086	0.237292	4.42853	9.48784e-06	0.000172603
								cgriseus1B015911	1215.58	1.05014	0.188219	5.57935	2.41424e-08	1.00823e-06
								cgriseus1B019451	893.484	1.04797	0.193578	5.4137	6.17342e-08	2.30901e-06
								cgriseus1B023622	248.399	1.04744	0.302897	3.45809	0.000544026	0.00495303
								cgriseus1B014380	1547.38	1.04742	0.154873	6.7631	1.35069e-11	1.42401e-09
								cgriseus1B036136	316.027	1.04412	0.254059	4.10974	3.96105e-05	0.000571348
								cgriseus1B001071	456.712	1.04148	0.234728	4.43695	9.12413e-06	0.000167093
								cgriseus1B001544	115.544	1.0397	0.251974	4.12623	3.68765e-05	0.000538988
								cgriseus1B022450	23767.2	1.03852	0.241438	4.30139	1.69729e-05	0.000278633
								cgriseus1B012754	199.551	1.03737	0.320437	3.23736	0.00120639	0.00947458
								cgriseus1B032616	177.304	1.03592	0.307988	3.3635	0.0007696	0.00655871
								cgriseus1B005487	124.509	1.03456	0.290055	3.56677	0.000361407	0.00355201
								cgriseus1B001446	264.539	1.03052	0.244241	4.21925	2.45115e-05	0.000380652
								cgriseus1B016490	102.522	1.0301	0.31853	3.23391	0.00122108	0.00956246
								cgriseus1B030431	3182.45	1.0294	0.182759	5.63258	1.77536e-08	7.6869e-07
								cgriseus1B029173	7887.7	1.02904	0.168046	6.12356	9.15065e-10	5.62066e-08
								cgriseus1B009458	984.52	1.02754	0.199967	5.13858	2.76827e-07	8.52303e-06
								cgriseus1B028628	169.008	1.0269	0.273706	3.75185	0.000175538	0.00195531
								cgriseus1B019023	685.228	1.02599	0.18385	5.58061	2.39682e-08	1.00265e-06
								cgriseus1B007741	10843.5	1.02518	0.194722	5.26484	1.40308e-07	4.75085e-06
								cgriseus1B011339	216.832	1.02377	0.231248	4.42713	9.54939e-06	0.000173468
								cgriseus1B022977	271.673	1.02368	0.275059	3.72168	0.000197902	0.0021516
								cgriseus1B006829	103.476	1.02353	0.310728	3.29398	0.000987812	0.00806795
								cgriseus1B005118	108.103	1.02301	0.2552	4.00867	6.10615e-05	0.000816454
								cgriseus1B028942	745.935	1.02263	0.301301	3.39404	0.0006887	0.00598689
								cgriseus1B004680	2192.24	1.01979	0.190679	5.34818	8.8842e-08	3.18787e-06
								cgriseus1B018089	1523.26	1.01864	0.183504	5.55105	2.83965e-08	1.16329e-06
								cgriseus1B003444	1806.27	1.01817	0.175302	5.80806	6.32005e-09	3.09486e-07
								cgriseus1B015800	162.804	1.01815	0.255618	3.9831	6.80224e-05	0.000892395
								cgriseus1B022175	304.674	1.01516	0.24509	4.14197	3.44329e-05	0.000508686
								cgriseus1B014082	348.994	1.01485	0.186723	5.43503	5.47858e-08	2.09185e-06
								cgriseus1B032253	1113.15	1.01469	0.174931	5.80053	6.61042e-09	3.22346e-07
								cgriseus1B022779	972.531	1.0129	0.186598	5.42823	5.69159e-08	2.16315e-06
								cgriseus1B008662	4897.48	1.01272	0.201971	5.01417	5.32632e-07	1.49046e-05
								cgriseus1B018616	2067.38	1.0105	0.152309	6.63455	3.255e-11	3.02532e-09
								cgriseus1B008671	296.53	1.00741	0.215238	4.68043	2.8627e-06	6.24941e-05
								cgriseus1B000792	2965.66	1.00584	0.185743	5.41521	6.12161e-08	2.296e-06
								cgriseus1B028152	526.24	1.00538	0.223664	4.49505	6.95529e-06	0.000132733
								cgriseus1B014054	7233.35	1.00495	0.169703	5.92183	3.18387e-09	1.69827e-07
								cgriseus1B002363	6422.76	1.00322	0.149046	6.73098	1.68523e-11	1.73239e-09
								cgriseus1B006728	218.333	1.0016	0.205909	4.8643	1.14865e-06	2.83415e-05
								cgriseus1B000830	11408.7	1.00104	0.161587	6.19504	5.82708e-10	3.79113e-08
								cgriseus1B024305	933.487	1.00061	0.241688	4.14007	3.47195e-05	0.000511747
								cgriseus1B028071	374.267	1.00029	0.226956	4.40742	1.0461e-05	0.000187141
								cgriseus1B009626	515.741	1.00022	0.187802	5.32591	1.00447e-07	3.53502e-06
								cgriseus1B023240	388.401	-1.00004	0.234373	-4.26688	1.98229e-05	0.000319271
								cgriseus1B009189	1875.22	-1.00044	0.185523	-5.39254	6.94704e-08	2.57692e-06
								cgriseus1B029366	923.04	-1.0015	0.19164	-5.22593	1.73285e-07	5.70078e-06
								cgriseus1B017082	118.782	-1.00222	0.300413	-3.33614	0.000849508	0.00712912
								cgriseus1B002662	1320.8	-1.00233	0.180549	-5.55157	2.83117e-08	1.16078e-06
								cgriseus1B023319	155.347	-1.0048	0.235485	-4.26693	1.98186e-05	0.000319271
								cgriseus1B033681	562.256	-1.00505	0.256516	-3.91808	8.92566e-05	0.00112072
								cgriseus1B012157	9563.72	-1.00511	0.216639	-4.63955	3.49169e-06	7.384e-05
								cgriseus1B022186	2667.63	-1.00661	0.199707	-5.04043	4.64485e-07	1.32986e-05
								cgriseus1B008486	261.39	-1.00738	0.261154	-3.85742	0.000114591	0.00137994
								cgriseus1B009678	317.845	-1.00768	0.227646	-4.42651	9.57713e-06	0.000173844
								cgriseus1B017200	9010.63	-1.00867	0.211675	-4.76516	1.88704e-06	4.40334e-05
								cgriseus1B034670	6895.38	-1.01069	0.201395	-5.01847	5.20853e-07	1.46164e-05
								cgriseus1B026399	1064.11	-1.01142	0.216021	-4.68203	2.84052e-06	6.20647e-05
								cgriseus1B020164	419.759	-1.01221	0.19504	-5.18976	2.10562e-07	6.77388e-06
								cgriseus1B034345	400.117	-1.0129	0.205717	-4.92375	8.49006e-07	2.1864e-05
								cgriseus1B031911	117.46	-1.01343	0.260666	-3.88786	0.000101133	0.00124269
								cgriseus1B018920	2871.34	-1.01366	0.175939	-5.76145	8.33966e-09	3.97267e-07
								cgriseus1B009295	734.478	-1.01391	0.193133	-5.2498	1.52267e-07	5.07634e-06
								cgriseus1B021233	654.409	-1.01411	0.226993	-4.46758	7.91096e-06	0.000148676
								cgriseus1B036109	245.137	-1.01425	0.241947	-4.19201	2.7649e-05	0.000422216
								cgriseus1B028025	454.347	-1.01492	0.206724	-4.90952	9.12983e-07	2.32941e-05
								cgriseus1B028517	241.471	-1.01496	0.221932	-4.57329	4.80128e-06	9.68206e-05
								cgriseus1B001804	2846.71	-1.01525	0.173867	-5.83921	5.24489e-09	2.62489e-07
								cgriseus1B032673	216.395	-1.01535	0.266496	-3.80999	0.00013897	0.00161495
								cgriseus1B024729	948.369	-1.01601	0.206136	-4.92886	8.27113e-07	2.13787e-05
								cgriseus1B005004	80.0532	-1.01626	0.303535	-3.34809	0.000813705	0.00687299
								cgriseus1B009868	907.45	-1.01862	0.181962	-5.59796	2.16893e-08	9.1977e-07
								cgriseus1B019062	1909.77	-1.01904	0.19276	-5.28655	1.24642e-07	4.28882e-06
								cgriseus1B018827	102.683	-1.01926	0.307078	-3.31923	0.000902658	0.00749095
								cgriseus1B002835	3551.43	-1.02126	0.202349	-5.04702	4.48764e-07	1.29159e-05
								cgriseus1B034813	268.441	-1.02134	0.268764	-3.80014	0.000144613	0.0016696
								cgriseus1B010020	170.312	-1.02177	0.242631	-4.21123	2.53989e-05	0.000392828
								cgriseus1B032204	3713.07	-1.02189	0.175663	-5.81736	5.97843e-09	2.94725e-07
								cgriseus1B031214	149.571	-1.02198	0.268778	-3.80231	0.000143352	0.00165728
								cgriseus1B037212	1136.29	-1.02209	0.230152	-4.44093	8.9571e-06	0.000164583
								cgriseus1B020753	2004.69	-1.02245	0.184711	-5.53539	3.10539e-08	1.25826e-06
								cgriseus1B006062	259.556	-1.02294	0.281511	-3.63374	0.000279343	0.00286624
								cgriseus1B013628	1490.38	-1.02351	0.199401	-5.13291	2.85297e-07	8.7457e-06
								cgriseus1B030202	2011.59	-1.0236	0.188598	-5.42741	5.71767e-08	2.1714e-06
								cgriseus1B027153	2775.61	-1.02379	0.185244	-5.5267	3.26314e-08	1.31714e-06
								cgriseus1B028051	2444.32	-1.0239	0.239305	-4.27863	1.88044e-05	0.000304853
								cgriseus1B033745	24565.4	-1.02617	0.227955	-4.50165	6.74285e-06	0.000129378
								cgriseus1B014865	4606.35	-1.02656	0.24536	-4.18391	2.86532e-05	0.000434464
								cgriseus1B017675	663.248	-1.02704	0.206958	-4.96256	6.95712e-07	1.85043e-05
								cgriseus1B029101	579.36	-1.02851	0.231932	-4.43453	9.22746e-06	0.000168611
								cgriseus1B001471	4686.95	-1.0286	0.220376	-4.66748	3.04923e-06	6.58106e-05
								cgriseus1B003266	1008.11	-1.0289	0.216584	-4.75057	2.02845e-06	4.66632e-05
								cgriseus1B037484	147.202	-1.02933	0.302745	-3.39998	0.000673904	0.00588309
								cgriseus1B002210	90.1398	-1.02947	0.318129	-3.236	0.00121216	0.00950697
								cgriseus1B024758	513.941	-1.02967	0.220327	-4.67338	2.96277e-06	6.43095e-05
								cgriseus1B019493	1212.36	-1.03071	0.215452	-4.78394	1.71888e-06	4.07635e-05
								cgriseus1B018796	901.74	-1.03106	0.269773	-3.82194	0.000132406	0.00155362
								cgriseus1B001532	1061.8	-1.03319	0.216555	-4.77103	1.83284e-06	4.29917e-05
								cgriseus1B023758	848.329	-1.03412	0.210658	-4.90898	9.15508e-07	2.33419e-05
								cgriseus1B022997	4508.94	-1.03508	0.227955	-4.5407	5.60668e-06	0.000110318
								cgriseus1B022479	359.103	-1.03535	0.283524	-3.65171	0.000260498	0.002706
								cgriseus1B021746	6739.46	-1.03546	0.259238	-3.99424	6.49028e-05	0.00085945
								cgriseus1B014685	1555.17	-1.03586	0.196048	-5.28373	1.26583e-07	4.34051e-06
								cgriseus1B004016	212.489	-1.03634	0.251763	-4.11631	3.84991e-05	0.000558357
								cgriseus1B017055	924.379	-1.03705	0.209158	-4.9582	7.11492e-07	1.88231e-05
								cgriseus1B013514	564.672	-1.03739	0.212486	-4.88214	1.04942e-06	2.626e-05
								cgriseus1B027179	433.688	-1.03826	0.233309	-4.45016	8.58073e-06	0.000158907
								cgriseus1B029379	169.093	-1.03888	0.229013	-4.53631	5.7247e-06	0.000112327
								cgriseus1B029461	1474.86	-1.03932	0.218294	-4.76109	1.92548e-06	4.46983e-05
								cgriseus1B017483	282.535	-1.03965	0.219432	-4.73794	2.15906e-06	4.89485e-05
								cgriseus1B017203	264.027	-1.04063	0.228989	-4.54443	5.50852e-06	0.00010895
								cgriseus1B003845	129.887	-1.04071	0.266342	-3.90742	9.32854e-05	0.00116274
								cgriseus1B011597	418.878	-1.04089	0.224208	-4.64251	3.44204e-06	7.28886e-05
								cgriseus1B011344	4855.83	-1.04112	0.199121	-5.22857	1.70823e-07	5.63475e-06
								cgriseus1B029944	958.142	-1.04263	0.286498	-3.63922	0.000273469	0.00281764
								cgriseus1B006755	542.01	-1.04267	0.211464	-4.93073	8.19213e-07	2.12077e-05
								cgriseus1B034167	613.106	-1.0458	0.185571	-5.63558	1.74466e-08	7.57389e-07
								cgriseus1B015075	1930.24	-1.04666	0.18055	-5.79707	6.74825e-09	3.27774e-07
								cgriseus1B014621	180.902	-1.04681	0.307344	-3.406	0.000659233	0.00578361
								cgriseus1B034923	3054.28	-1.04835	0.289022	-3.62723	0.000286477	0.00292971
								cgriseus1B019697	11974.1	-1.04886	0.214857	-4.88165	1.05203e-06	2.62854e-05
								cgriseus1B031747	1376.49	-1.05003	0.206006	-5.09708	3.44931e-07	1.03618e-05
								cgriseus1B022284	454.279	-1.05009	0.18775	-5.593	2.23185e-08	9.44021e-07
								cgriseus1B036195	21048	-1.05023	0.195435	-5.37381	7.709e-08	2.82564e-06
								cgriseus1B037238	309	-1.05025	0.319536	-3.2868	0.00101334	0.00823703
								cgriseus1B033200	420.729	-1.05071	0.227846	-4.61149	3.99791e-06	8.27465e-05
								cgriseus1B009400	3474.12	-1.0509	0.210194	-4.99967	5.74294e-07	1.58286e-05
								cgriseus1B030130	1866.25	-1.05101	0.211358	-4.97266	6.60408e-07	1.77374e-05
								cgriseus1B022342	2209.82	-1.05134	0.208172	-5.05034	4.41027e-07	1.27526e-05
								cgriseus1B024085	143.05	-1.0516	0.319937	-3.28688	0.00101303	0.00823581
								cgriseus1B034820	865.581	-1.05187	0.198405	-5.30161	1.14788e-07	3.98861e-06
								cgriseus1B013461	651.058	-1.05253	0.283853	-3.70802	0.000208883	0.00225167
								cgriseus1B000782	538.109	-1.05321	0.211344	-4.9834	6.24767e-07	1.69831e-05
								cgriseus1B033449	710.752	-1.05369	0.205266	-5.1333	2.847e-07	8.73279e-06
								cgriseus1B011015	1194.49	-1.05412	0.20756	-5.07861	3.80206e-07	1.12304e-05
								cgriseus1B028392	691.114	-1.05504	0.192627	-5.47711	4.32338e-08	1.69797e-06
								cgriseus1B002591	1632.14	-1.05523	0.187463	-5.62903	1.81229e-08	7.8126e-07
								cgriseus1B016510	6556.73	-1.05611	0.243086	-4.3446	1.39527e-05	0.00023798
								cgriseus1B029572	2123.27	-1.05632	0.161925	-6.52355	6.86626e-11	5.82349e-09
								cgriseus1B005043	9434.56	-1.05639	0.190815	-5.53621	3.09078e-08	1.25371e-06
								cgriseus1B006888	2549.49	-1.05644	0.229737	-4.59846	4.25627e-06	8.72174e-05
								cgriseus1B022336	2343.33	-1.05657	0.221448	-4.77118	1.83147e-06	4.298e-05
								cgriseus1B018807	632.003	-1.05684	0.186226	-5.67502	1.38675e-08	6.20535e-07
								cgriseus1B029702	664.2	-1.05686	0.271184	-3.89722	9.73029e-05	0.00120599
								cgriseus1B034108	890.573	-1.05713	0.210253	-5.0279	4.95867e-07	1.40589e-05
								cgriseus1B030534	230.629	-1.05829	0.253917	-4.16785	3.07489e-05	0.00046101
								cgriseus1B019653	959.601	-1.05838	0.241698	-4.37895	1.1925e-05	0.000208913
								cgriseus1B015840	1456.43	-1.05962	0.187732	-5.64431	1.65847e-08	7.25063e-07
								cgriseus1B028764	317.947	-1.06122	0.253657	-4.18368	2.86831e-05	0.000434733
								cgriseus1B033881	241.839	-1.06128	0.256913	-4.13088	3.61373e-05	0.000530064
								cgriseus1B001624	1235.35	-1.06128	0.217602	-4.87718	1.07611e-06	2.68328e-05
								cgriseus1B026380	1189.25	-1.06181	0.177098	-5.99563	2.02701e-09	1.13251e-07
								cgriseus1B002032	864.363	-1.06277	0.197247	-5.38803	7.12339e-08	2.63443e-06
								cgriseus1B010812	2875.16	-1.06341	0.240682	-4.41831	9.94745e-06	0.000179315
								cgriseus1B004728	1358.53	-1.06466	0.19457	-5.47187	4.45304e-08	1.74611e-06
								cgriseus1B019257	1715.38	-1.06488	0.25268	-4.21436	2.50484e-05	0.00038765
								cgriseus1B023943	2323.09	-1.06554	0.195385	-5.45353	4.93796e-08	1.9135e-06
								cgriseus1B024571	1044.37	-1.06557	0.218684	-4.87265	1.1011e-06	2.73405e-05
								cgriseus1B011859	123.553	-1.06577	0.28985	-3.67698	0.000236015	0.00249199
								cgriseus1B015282	208.583	-1.06718	0.29987	-3.55881	0.000372538	0.00363611
								cgriseus1B015377	171.708	-1.0673	0.290693	-3.67157	0.000241063	0.002535
								cgriseus1B004290	516.231	-1.06833	0.28489	-3.74999	0.000176839	0.00196579
								cgriseus1B036925	89.5839	-1.06864	0.331046	-3.22808	0.00124625	0.00972108
								cgriseus1B001997	100.227	-1.06879	0.312884	-3.41592	0.000635661	0.00561366
								cgriseus1B000259	2116.66	-1.06879	0.172363	-6.20081	5.61719e-10	3.65939e-08
								cgriseus1B007588	292.747	-1.06887	0.230367	-4.63984	3.48684e-06	7.37741e-05
								cgriseus1B036773	469.321	-1.06919	0.264291	-4.0455	5.2212e-05	0.000718329
								cgriseus1B003711	287.091	-1.06981	0.264349	-4.04698	5.18834e-05	0.000714405
								cgriseus1B036765	177.161	-1.07018	0.264054	-4.0529	5.05868e-05	0.000698691
								cgriseus1B030623	130.671	-1.07204	0.291891	-3.67273	0.000239975	0.00252518
								cgriseus1B015642	1327.57	-1.07287	0.177638	-6.03962	1.54477e-09	9.01801e-08
								cgriseus1B016179	554.238	-1.07355	0.236346	-4.54228	5.56501e-06	0.000109585
								cgriseus1B015563	1266.42	-1.07358	0.29062	-3.69409	0.000220676	0.00235569
								cgriseus1B009870	134.907	-1.0738	0.298996	-3.59136	0.000328951	0.00328327
								cgriseus1B002040	1722.09	-1.0754	0.206585	-5.20562	1.93348e-07	6.28553e-06
								cgriseus1B015909	788.094	-1.07544	0.195713	-5.49502	3.90659e-08	1.55402e-06
								cgriseus1B002497	151.559	-1.07594	0.329821	-3.2622	0.00110552	0.00884413
								cgriseus1B022934	898.752	-1.07622	0.219262	-4.90837	9.18384e-07	2.33833e-05
								cgriseus1B007614	158.807	-1.07651	0.279634	-3.84972	0.000118253	0.00141624
								cgriseus1B004952	3612.09	-1.07654	0.196929	-5.46664	4.58637e-08	1.78988e-06
								cgriseus1B027416	172.454	-1.07668	0.273595	-3.93532	8.30856e-05	0.00105556
								cgriseus1B017808	1340.41	-1.07711	0.268737	-4.00806	6.12196e-05	0.000818126
								cgriseus1B011315	1367.85	-1.07851	0.202983	-5.31332	1.07643e-07	3.76682e-06
								cgriseus1B031268	3976.03	-1.07943	0.154208	-6.99984	2.56255e-12	3.22412e-10
								cgriseus1B010498	3419.08	-1.07943	0.187523	-5.75626	8.59959e-09	4.06515e-07
								cgriseus1B006807	8781.01	-1.07952	0.217508	-4.96313	6.93648e-07	1.84696e-05
								cgriseus1B001012	3296.64	-1.08078	0.167102	-6.4678	9.9437e-11	8.06027e-09
								cgriseus1B000469	3929.39	-1.08151	0.22118	-4.88973	1.00974e-06	2.54342e-05
								cgriseus1B015543	1184.42	-1.08244	0.213317	-5.07431	3.88897e-07	1.14665e-05
								cgriseus1B028361	361.202	-1.08265	0.216126	-5.00936	5.46112e-07	1.5213e-05
								cgriseus1B002324	1187.19	-1.08303	0.208595	-5.19204	2.08004e-07	6.70466e-06
								cgriseus1B003737	1872.65	-1.0844	0.191297	-5.66865	1.4393e-08	6.40571e-07
								cgriseus1B004919	2741.98	-1.08451	0.199744	-5.42951	5.65104e-08	2.15105e-06
								cgriseus1B008343	1117.2	-1.08484	0.200677	-5.40587	6.44939e-08	2.40133e-06
								cgriseus1B004463	246.904	-1.08505	0.247715	-4.38024	1.18548e-05	0.000208181
								cgriseus1B012209	394.974	-1.08506	0.316423	-3.42913	0.000605512	0.00540338
								cgriseus1B021252	1394.92	-1.08531	0.18423	-5.89108	3.83679e-09	2.00968e-07
								cgriseus1B007951	1590.77	-1.0855	0.174215	-6.23085	4.63921e-10	3.10406e-08
								cgriseus1B037321	323.73	-1.08574	0.270499	-4.01385	5.97353e-05	0.000801757
								cgriseus1B007665	5839.83	-1.08651	0.183802	-5.91133	3.39365e-09	1.80432e-07
								cgriseus1B012986	384.462	-1.08781	0.211083	-5.15349	2.55688e-07	7.95642e-06
								cgriseus1B021994	887.121	-1.08784	0.20775	-5.23631	1.63821e-07	5.41825e-06
								cgriseus1B015613	4297.8	-1.08971	0.202899	-5.37071	7.84263e-08	2.86612e-06
								cgriseus1B029797	452.997	-1.09059	0.239232	-4.55872	5.14666e-06	0.000102779
								cgriseus1B021873	281.992	-1.091	0.209766	-5.20105	1.98168e-07	6.43376e-06
								cgriseus1B031229	738.186	-1.09101	0.230691	-4.72933	2.25258e-06	5.07661e-05
								cgriseus1B019416	405.544	-1.09166	0.217831	-5.01148	5.40138e-07	1.50635e-05
								cgriseus1B000499	173.654	-1.09166	0.257471	-4.23994	2.23575e-05	0.000351954
								cgriseus1B015755	360.664	-1.09176	0.224357	-4.86619	1.13773e-06	2.81e-05
								cgriseus1B015472	1243.72	-1.09183	0.231078	-4.72493	2.30199e-06	5.16913e-05
								cgriseus1B006629	5082.38	-1.09331	0.186967	-5.84761	4.98678e-09	2.51866e-07
								cgriseus1B020644	310.86	-1.09367	0.253653	-4.31169	1.6201e-05	0.000268727
								cgriseus1B015400	146.15	-1.09398	0.252624	-4.33049	1.4878e-05	0.00025031
								cgriseus1B020166	334.051	-1.09415	0.262775	-4.16383	3.12957e-05	0.000467931
								cgriseus1B005644	1482.82	-1.09416	0.194092	-5.6373	1.72733e-08	7.50526e-07
								cgriseus1B029343	489.185	-1.09494	0.224714	-4.87259	1.10145e-06	2.73405e-05
								cgriseus1B033406	973.375	-1.09654	0.218756	-5.01261	5.36965e-07	1.50004e-05
								cgriseus1B028234	143.587	-1.09656	0.292348	-3.75087	0.000176223	0.001962
								cgriseus1B000155	2520.82	-1.09679	0.230764	-4.75287	2.00548e-06	4.62514e-05
								cgriseus1B023156	216.38	-1.09814	0.298427	-3.67978	0.000233439	0.00246795
								cgriseus1B032249	2423.88	-1.09877	0.238547	-4.60609	4.1032e-06	8.45714e-05
								cgriseus1B000989	536.952	-1.09894	0.236342	-4.6498	3.32257e-06	7.0631e-05
								cgriseus1B026549	284.714	-1.09906	0.248414	-4.4243	9.67555e-06	0.00017518
								cgriseus1B034065	489.999	-1.09952	0.254524	-4.31988	1.56113e-05	0.00026115
								cgriseus1B029525	480.587	-1.10083	0.211759	-5.19851	2.00896e-07	6.50949e-06
								cgriseus1B034326	1780.48	-1.10388	0.183513	-6.01525	1.7961e-09	1.01963e-07
								cgriseus1B006522	258.931	-1.10529	0.212829	-5.19333	2.06567e-07	6.67139e-06
								cgriseus1B009258	1277.93	-1.10642	0.185156	-5.97562	2.2922e-09	1.26637e-07
								cgriseus1B003546	326.678	-1.10687	0.265659	-4.16652	3.0929e-05	0.000463429
								cgriseus1B012574	8697.4	-1.10702	0.208177	-5.31767	1.05106e-07	3.68652e-06
								cgriseus1B019700	182.983	-1.10745	0.332568	-3.33001	0.000868438	0.00725643
								cgriseus1B003818	146.829	-1.10981	0.308467	-3.59781	0.000320904	0.00321985
								cgriseus1B016924	166.504	-1.11081	0.282428	-3.93306	8.38705e-05	0.00106389
								cgriseus1B026674	853.309	-1.11346	0.27771	-4.00943	6.08668e-05	0.000814092
								cgriseus1B031714	298.344	-1.11442	0.289512	-3.8493	0.000118454	0.00141749
								cgriseus1B017291	2199.2	-1.11465	0.190376	-5.85501	4.76993e-09	2.42932e-07
								cgriseus1B018228	1045.09	-1.1157	0.197814	-5.64015	1.69903e-08	7.39526e-07
								cgriseus1B012565	13275	-1.11666	0.188537	-5.92275	3.16594e-09	1.69053e-07
								cgriseus1B023374	87.8878	-1.11834	0.304408	-3.6738	0.000238966	0.00251777
								cgriseus1B011747	443.61	-1.11895	0.230557	-4.85325	1.21452e-06	2.98326e-05
								cgriseus1B007342	869.719	-1.119	0.241933	-4.62524	3.74158e-06	7.82929e-05
								cgriseus1B017618	758.723	-1.11908	0.193288	-5.78971	7.05067e-09	3.41123e-07
								cgriseus1B005105	1455.26	-1.11996	0.237201	-4.72158	2.34022e-06	5.24307e-05
								cgriseus1B010707	82.5994	-1.12105	0.304759	-3.67847	0.000234638	0.00247851
								cgriseus1B004008	71.2886	-1.12165	0.331674	-3.38177	0.000720196	0.00621588
								cgriseus1B026068	1284.44	-1.12226	0.228152	-4.91893	8.70183e-07	2.23401e-05
								cgriseus1B002522	1017.47	-1.12335	0.19643	-5.71883	1.07261e-08	4.94282e-07
								cgriseus1B006056	796.158	-1.12481	0.236804	-4.74995	2.03465e-06	4.6728e-05
								cgriseus1B007630	1608.49	-1.12628	0.206351	-5.45808	4.81315e-08	1.871e-06
								cgriseus1B004081	414.454	-1.12637	0.235493	-4.78302	1.72681e-06	4.09318e-05
								cgriseus1B012624	158.771	-1.12665	0.2817	-3.99947	6.34834e-05	0.000842624
								cgriseus1B013637	924.632	-1.12707	0.217684	-5.17753	2.24841e-07	7.18184e-06
								cgriseus1B020861	707.284	-1.12787	0.202872	-5.55953	2.70508e-08	1.11649e-06
								cgriseus1B010097	1375.57	-1.12979	0.285303	-3.95996	7.49611e-05	0.000970295
								cgriseus1B005732	231.097	-1.1298	0.225565	-5.00876	5.47819e-07	1.5252e-05
								cgriseus1B036693	11575.1	-1.13075	0.201097	-5.62292	1.87752e-08	8.0517e-07
								cgriseus1B027426	433.798	-1.1314	0.320737	-3.52749	0.000419518	0.00401151
								cgriseus1B031544	907.002	-1.13212	0.203877	-5.55294	2.80907e-08	1.15268e-06
								cgriseus1B025376	809.025	-1.13295	0.211401	-5.35923	8.35771e-08	3.02087e-06
								cgriseus1B022270	996.704	-1.13298	0.256783	-4.41221	1.02322e-05	0.000183446
								cgriseus1B024952	7710.07	-1.1336	0.187708	-6.03916	1.54916e-09	9.03301e-08
								cgriseus1B022230	104.919	-1.13386	0.32758	-3.46132	0.000537529	0.00490939
								cgriseus1B003625	116.881	-1.13425	0.348476	-3.25489	0.00113435	0.00903354
								cgriseus1B001412	4497.63	-1.13599	0.247828	-4.58378	4.56651e-06	9.28819e-05
								cgriseus1B011484	2043.1	-1.13603	0.208543	-5.44744	5.11011e-08	1.96865e-06
								cgriseus1B001706	98.111	-1.13743	0.32048	-3.54915	0.000386478	0.00374705
								cgriseus1B028053	662.963	-1.13747	0.197811	-5.7503	8.90863e-09	4.19121e-07
								cgriseus1B015791	189.898	-1.13764	0.266329	-4.27155	1.9412e-05	0.000313983
								cgriseus1B023016	109.212	-1.13854	0.287109	-3.96555	7.32279e-05	0.000950847
								cgriseus1B003627	809.155	-1.13916	0.216864	-5.25287	1.49748e-07	5.00976e-06
								cgriseus1B017849	195.48	-1.13975	0.309229	-3.68578	0.000228003	0.00241873
								cgriseus1B002830	610.176	-1.14062	0.26203	-4.35302	1.34272e-05	0.000230838
								cgriseus1B035983	1473.64	-1.14189	0.205963	-5.54416	2.95368e-08	1.207e-06
								cgriseus1B020047	1962.34	-1.14375	0.188052	-6.08208	1.18636e-09	7.11901e-08
								cgriseus1B021876	1190.85	-1.14508	0.204937	-5.58747	2.30408e-08	9.67949e-07
								cgriseus1B029332	1382.58	-1.14606	0.202006	-5.67339	1.40002e-08	6.25179e-07
								cgriseus1B001976	686.114	-1.14646	0.207802	-5.51706	3.44717e-08	1.38689e-06
								cgriseus1B026735	184.912	-1.14689	0.227682	-5.03725	4.72275e-07	1.34827e-05
								cgriseus1B032314	418.538	-1.147	0.256823	-4.46609	7.96606e-06	0.000149201
								cgriseus1B028738	1234.34	-1.14851	0.171935	-6.67989	2.39123e-11	2.33208e-09
								cgriseus1B022986	570.446	-1.14955	0.196397	-5.85322	4.82144e-09	2.44765e-07
								cgriseus1B018510	301.35	-1.14988	0.295426	-3.89229	9.93023e-05	0.0012263
								cgriseus1B000969	87.7507	-1.15127	0.306219	-3.75963	0.000170162	0.00191006
								cgriseus1B030072	260.667	-1.15167	0.23838	-4.83123	1.35693e-06	3.28252e-05
								cgriseus1B016017	220.996	-1.15198	0.282322	-4.08039	4.496e-05	0.000635351
								cgriseus1B037040	591.842	-1.15332	0.222507	-5.18328	2.18023e-07	6.98663e-06
								cgriseus1B037046	509.199	-1.15408	0.229031	-5.03898	4.68009e-07	1.33764e-05
								cgriseus1B035658	85.7846	-1.1547	0.358807	-3.21816	0.00129016	0.00998955
								cgriseus1B031537	188.039	-1.15591	0.267778	-4.31669	1.58387e-05	0.000264224
								cgriseus1B026103	463.807	-1.15815	0.223932	-5.17189	2.31734e-07	7.34507e-06
								cgriseus1B021267	711.412	-1.15846	0.227489	-5.09237	3.53614e-07	1.05712e-05
								cgriseus1B015433	1409.59	-1.15856	0.192501	-6.01846	1.76081e-09	1.00305e-07
								cgriseus1B011465	549.168	-1.16179	0.19847	-5.85375	4.8061e-09	2.44237e-07
								cgriseus1B030484	370.239	-1.1634	0.247557	-4.69954	2.60749e-06	5.7661e-05
								cgriseus1B034666	255.211	-1.16412	0.257701	-4.51734	6.26213e-06	0.000121809
								cgriseus1B013690	1791.65	-1.1644	0.20246	-5.75129	8.85665e-09	4.1747e-07
								cgriseus1B012932	1838.83	-1.16451	0.227589	-5.11671	3.10905e-07	9.41974e-06
								cgriseus1B020137	846.442	-1.1647	0.254203	-4.58178	4.61024e-06	9.36627e-05
								cgriseus1B015542	1812.7	-1.16531	0.188855	-6.1704	6.81194e-10	4.33492e-08
								cgriseus1B003571	6482.36	-1.16546	0.207155	-5.62604	1.84395e-08	7.92835e-07
								cgriseus1B013835	5788.87	-1.16585	0.189599	-6.149	7.79748e-10	4.89904e-08
								cgriseus1B002162	523.253	-1.16734	0.239675	-4.87052	1.11307e-06	2.75735e-05
								cgriseus1B004133	158.32	-1.16885	0.3119	-3.74751	0.000178599	0.00197961
								cgriseus1B032437	1250.8	-1.17091	0.191385	-6.11809	9.4701e-10	5.79528e-08
								cgriseus1B029516	2951.03	-1.17124	0.258103	-4.53788	5.6822e-06	0.00011167
								cgriseus1B004981	370.677	-1.17373	0.194752	-6.0268	1.67234e-09	9.66014e-08
								cgriseus1B004515	571.407	-1.17542	0.207886	-5.65416	1.56608e-08	6.89741e-07
								cgriseus1B006169	114.002	-1.17551	0.320583	-3.66679	0.000245617	0.00257486
								cgriseus1B019347	1642.81	-1.17649	0.213643	-5.50681	3.65388e-08	1.45937e-06
								cgriseus1B034282	105.472	-1.17938	0.277476	-4.25039	2.13401e-05	0.00033896
								cgriseus1B005304	6391.46	-1.17943	0.188913	-6.24325	4.28566e-10	2.90286e-08
								cgriseus1B034153	1369.5	-1.1797	0.191303	-6.16665	6.97504e-10	4.42164e-08
								cgriseus1B014011	584.536	-1.18192	0.192948	-6.12557	9.03605e-10	5.57798e-08
								cgriseus1B006269	4001.62	-1.18208	0.189835	-6.22687	4.75841e-10	3.17095e-08
								cgriseus1B030610	1937.87	-1.1824	0.221969	-5.32685	9.993e-08	3.51933e-06
								cgriseus1B024107	445.34	-1.18287	0.267502	-4.42189	9.78403e-06	0.000176885
								cgriseus1B034591	243.865	-1.1829	0.304944	-3.87906	0.00010486	0.00127991
								cgriseus1B024834	1438.63	-1.18391	0.202978	-5.8327	5.45363e-09	2.71015e-07
								cgriseus1B010067	411.957	-1.18468	0.207566	-5.70748	1.14659e-08	5.25432e-07
								cgriseus1B009435	1536.42	-1.18665	0.257254	-4.61276	3.9736e-06	8.24001e-05
								cgriseus1B022107	1020.64	-1.18672	0.247526	-4.79432	1.63225e-06	3.88768e-05
								cgriseus1B012465	1855.6	-1.18713	0.205929	-5.76474	8.17826e-09	3.91464e-07
								cgriseus1B014873	840.154	-1.18792	0.256894	-4.62417	3.76096e-06	7.86319e-05
								cgriseus1B023403	172.349	-1.18802	0.253253	-4.69103	2.71837e-06	5.98234e-05
								cgriseus1B010452	2032.25	-1.18874	0.224927	-5.28501	1.257e-07	4.31923e-06
								cgriseus1B035493	18725.4	-1.18913	0.202048	-5.88535	3.97206e-09	2.06522e-07
								cgriseus1B005990	1276.54	-1.18985	0.276714	-4.29994	1.70842e-05	0.000280274
								cgriseus1B024259	296.879	-1.19061	0.234585	-5.07539	3.86698e-07	1.14153e-05
								cgriseus1B009468	272.385	-1.1924	0.225648	-5.28434	1.26162e-07	4.32908e-06
								cgriseus1B009643	556.701	-1.19321	0.216091	-5.5218	3.35542e-08	1.35108e-06
								cgriseus1B016688	100.969	-1.19363	0.293585	-4.06572	4.78851e-05	0.000668661
								cgriseus1B032563	241.843	-1.19419	0.291375	-4.09845	4.15929e-05	0.000595082
								cgriseus1B023672	84.197	-1.19444	0.33359	-3.58057	0.000342846	0.00339915
								cgriseus1B016414	2780.42	-1.19462	0.277412	-4.3063	1.66005e-05	0.000273701
								cgriseus1B034725	4519.76	-1.19551	0.207494	-5.76163	8.33056e-09	3.97216e-07
								cgriseus1B027471	2460.16	-1.19557	0.201273	-5.94003	2.8497e-09	1.5366e-07
								cgriseus1B006821	86.9014	-1.19584	0.339699	-3.52029	0.000431068	0.0040999
								cgriseus1B018868	230.516	-1.1959	0.222336	-5.3788	7.49856e-08	2.75668e-06
								cgriseus1B017907	1142.68	-1.1963	0.204811	-5.84097	5.18984e-09	2.60525e-07
								cgriseus1B007111	4984.25	-1.19639	0.194327	-6.1566	7.43247e-10	4.68161e-08
								cgriseus1B010957	804.683	-1.19661	0.223846	-5.3457	9.00687e-08	3.22486e-06
								cgriseus1B013024	1295.33	-1.19822	0.272163	-4.40261	1.06958e-05	0.000190715
								cgriseus1B026729	723.066	-1.19891	0.18927	-6.33438	2.38296e-10	1.7456e-08
								cgriseus1B001686	3073.32	-1.20045	0.232565	-5.16177	2.44631e-07	7.6692e-06
								cgriseus1B020478	335.214	-1.20208	0.218345	-5.50543	3.68264e-08	1.46967e-06
								cgriseus1B002359	1427.56	-1.20226	0.255647	-4.70279	2.56629e-06	5.69537e-05
								cgriseus1B001653	399.761	-1.20411	0.238125	-5.05664	4.26701e-07	1.2411e-05
								cgriseus1B000766	2247.13	-1.20585	0.224997	-5.35943	8.34872e-08	3.01983e-06
								cgriseus1B015109	3850.39	-1.20599	0.212182	-5.68375	1.31773e-08	5.93953e-07
								cgriseus1B020095	171.986	-1.20698	0.311974	-3.86886	0.000109347	0.00132552
								cgriseus1B005079	515.262	-1.209	0.21271	-5.68378	1.3175e-08	5.93953e-07
								cgriseus1B029993	1053.19	-1.21011	0.210916	-5.73739	9.61441e-09	4.48062e-07
								cgriseus1B002669	1312.99	-1.21167	0.243207	-4.98206	6.29114e-07	1.70544e-05
								cgriseus1B026083	386.858	-1.21233	0.246426	-4.91963	8.67066e-07	2.22717e-05
								cgriseus1B025620	79.1771	-1.2131	0.318735	-3.80598	0.000141245	0.00163637
								cgriseus1B016855	1686.8	-1.21671	0.204325	-5.95477	2.60436e-09	1.41823e-07
								cgriseus1B016599	274.182	-1.21862	0.216641	-5.62504	1.85467e-08	7.96749e-07
								cgriseus1B012611	3419.25	-1.22174	0.190981	-6.39717	1.58283e-10	1.20779e-08
								cgriseus1B022157	1839.49	-1.22319	0.178164	-6.86551	6.62538e-12	7.6009e-10
								cgriseus1B029111	1878.91	-1.22328	0.223876	-5.46408	4.65318e-08	1.81309e-06
								cgriseus1B007682	527.28	-1.22346	0.237887	-5.14302	2.70356e-07	8.33939e-06
								cgriseus1B030408	110.908	-1.22476	0.344682	-3.55332	0.000380401	0.0036997
								cgriseus1B000420	824.88	-1.22586	0.254553	-4.81572	1.46668e-06	3.52218e-05
								cgriseus1B012751	172.728	-1.22592	0.26878	-4.56106	5.0897e-06	0.000101889
								cgriseus1B017996	146.584	-1.22706	0.274564	-4.46912	7.85402e-06	0.000147887
								cgriseus1B029587	58.0109	-1.22713	0.356059	-3.44642	0.000568076	0.00512949
								cgriseus1B000452	152.989	-1.22754	0.334612	-3.66856	0.000243925	0.00255912
								cgriseus1B021802	67.8324	-1.22787	0.358677	-3.42333	0.000618594	0.00550225
								cgriseus1B020177	2253.76	-1.2306	0.183196	-6.71736	1.85049e-11	1.85974e-09
								cgriseus1B007329	1784.27	-1.23155	0.178133	-6.91369	4.72205e-12	5.61266e-10
								cgriseus1B026820	575.057	-1.23186	0.205922	-5.98215	2.20212e-09	1.22344e-07
								cgriseus1B037016	2804.01	-1.23243	0.192697	-6.39566	1.59859e-10	1.21793e-08
								cgriseus1B000842	603.21	-1.23293	0.238289	-5.17409	2.29027e-07	7.27793e-06
								cgriseus1B006576	602.553	-1.23294	0.209435	-5.88699	3.93282e-09	2.0529e-07
								cgriseus1B024555	213.449	-1.23341	0.245514	-5.0238	5.06579e-07	1.43133e-05
								cgriseus1B032722	9117.53	-1.23603	0.218997	-5.64404	1.66106e-08	7.25556e-07
								cgriseus1B015561	3430.28	-1.23708	0.201345	-6.14409	8.04253e-10	5.04019e-08
								cgriseus1B031606	5430.64	-1.2392	0.18597	-6.66344	2.67489e-11	2.56821e-09
								cgriseus1B023162	1470.43	-1.24189	0.203965	-6.08874	1.13801e-09	6.87059e-08
								cgriseus1B024607	3096.89	-1.24467	0.293925	-4.23464	2.28914e-05	0.000358987
								cgriseus1B012917	538.379	-1.24526	0.263221	-4.73086	2.23575e-06	5.041e-05
								cgriseus1B033284	6255.84	-1.24894	0.277375	-4.5027	6.7095e-06	0.000128838
								cgriseus1B036350	118.561	-1.25031	0.321835	-3.88495	0.000102349	0.00125421
								cgriseus1B010740	4427.75	-1.25056	0.2594	-4.82097	1.4286e-06	3.44411e-05
								cgriseus1B012546	286.468	-1.25061	0.334187	-3.74226	0.000182373	0.00201241
								cgriseus1B032598	621.14	-1.25121	0.214274	-5.83928	5.24276e-09	2.62489e-07
								cgriseus1B027327	1547.51	-1.25146	0.192763	-6.4922	8.4594e-11	6.9714e-09
								cgriseus1B018211	583.078	-1.25225	0.212407	-5.89551	3.73533e-09	1.96487e-07
								cgriseus1B035696	356.821	-1.25253	0.276365	-4.53216	5.83842e-06	0.000114422
								cgriseus1B028862	215.547	-1.25287	0.25044	-5.0027	5.65342e-07	1.56605e-05
								cgriseus1B025347	1330.4	-1.25305	0.241193	-5.19519	2.04508e-07	6.60921e-06
								cgriseus1B002547	918.719	-1.2537	0.268983	-4.66089	3.14846e-06	6.75104e-05
								cgriseus1B026002	390.631	-1.25376	0.282969	-4.43072	9.39197e-06	0.000171002
								cgriseus1B030953	3435.4	-1.25415	0.214519	-5.84632	5.02556e-09	2.53049e-07
								cgriseus1B012976	134.224	-1.25467	0.295392	-4.24746	2.16205e-05	0.000342739
								cgriseus1B000071	7104.11	-1.25546	0.220177	-5.70204	1.18382e-08	5.40489e-07
								cgriseus1B008750	247.513	-1.25664	0.235592	-5.33395	9.6097e-08	3.41352e-06
								cgriseus1B014360	623.793	-1.25721	0.191601	-6.56159	5.32385e-11	4.6183e-09
								cgriseus1B005744	1249.88	-1.25744	0.186117	-6.7562	1.41655e-11	1.48396e-09
								cgriseus1B034230	239.801	-1.25819	0.290792	-4.32676	1.51321e-05	0.000254325
								cgriseus1B021856	1648.58	-1.25864	0.257177	-4.89405	9.87813e-07	2.49328e-05
								cgriseus1B030553	98.7549	-1.25892	0.332748	-3.7834	0.000154702	0.00176782
								cgriseus1B008324	394.328	-1.26009	0.295468	-4.26471	2.00162e-05	0.000322175
								cgriseus1B004328	166.681	-1.26025	0.23987	-5.25389	1.48919e-07	4.9854e-06
								cgriseus1B006531	502.207	-1.26176	0.19698	-6.40549	1.49883e-10	1.14901e-08
								cgriseus1B010539	7523.41	-1.26187	0.169942	-7.4253	1.12528e-13	1.96609e-11
								cgriseus1B003698	8992.84	-1.26239	0.252055	-5.00838	5.48901e-07	1.5258e-05
								cgriseus1B002185	1837.23	-1.26252	0.190894	-6.61371	3.7481e-11	3.41935e-09
								cgriseus1B016280	512.575	-1.26299	0.239493	-5.27363	1.33755e-07	4.55484e-06
								cgriseus1B017795	836.893	-1.26448	0.253563	-4.98683	6.13791e-07	1.67708e-05
								cgriseus1B019695	255.082	-1.26452	0.246082	-5.13862	2.76763e-07	8.52303e-06
								cgriseus1B019480	443.151	-1.26501	0.23278	-5.43436	5.49925e-08	2.09812e-06
								cgriseus1B007702	364.999	-1.26541	0.24833	-5.09567	3.47512e-07	1.04203e-05
								cgriseus1B005472	1666.43	-1.26554	0.195715	-6.46622	1.00482e-10	8.10509e-09
								cgriseus1B035072	551.483	-1.26719	0.225385	-5.62235	1.8838e-08	8.07161e-07
								cgriseus1B021291	435.625	-1.26823	0.234332	-5.4121	6.22892e-08	2.32801e-06
								cgriseus1B004938	2435.4	-1.26903	0.237166	-5.3508	8.75646e-08	3.14431e-06
								cgriseus1B004356	4399.3	-1.26943	0.201679	-6.2943	3.0879e-10	2.18945e-08
								cgriseus1B004395	5536.05	-1.2706	0.184657	-6.88087	5.94893e-12	6.93752e-10
								cgriseus1B011211	1280.63	-1.27326	0.223783	-5.68971	1.27253e-08	5.76202e-07
								cgriseus1B036122	651.466	-1.27462	0.204872	-6.22154	4.92299e-10	3.25431e-08
								cgriseus1B010135	3064.15	-1.27614	0.170293	-7.49377	6.69228e-14	1.23473e-11
								cgriseus1B008117	305.809	-1.27654	0.222367	-5.7407	9.42842e-09	4.40225e-07
								cgriseus1B024415	2521.75	-1.27761	0.236725	-5.39702	6.77556e-08	2.51709e-06
								cgriseus1B010846	1262.98	-1.27845	0.19299	-6.62445	3.48537e-11	3.219e-09
								cgriseus1B031453	1221.48	-1.28099	0.242091	-5.29137	1.21403e-07	4.19666e-06
								cgriseus1B018887	1406.24	-1.28209	0.207882	-6.16738	6.94294e-10	4.40694e-08
								cgriseus1B011447	6201.05	-1.28317	0.189782	-6.76127	1.36787e-11	1.436e-09
								cgriseus1B009674	77.4288	-1.28514	0.35098	-3.66157	0.00025067	0.0026193
								cgriseus1B035150	145.686	-1.28652	0.283111	-4.54424	5.51344e-06	0.000109003
								cgriseus1B035035	60.2367	-1.28656	0.34932	-3.68303	0.000230477	0.00244081
								cgriseus1B034941	645.274	-1.28678	0.174909	-7.35686	1.8828e-13	3.0725e-11
								cgriseus1B019360	942.583	-1.28816	0.298952	-4.30893	1.64049e-05	0.000271018
								cgriseus1B034775	89.5227	-1.28825	0.290204	-4.43911	9.03303e-06	0.000165732
								cgriseus1B021468	5515.73	-1.28826	0.221414	-5.81831	5.94445e-09	2.93343e-07
								cgriseus1B009132	760.169	-1.28866	0.263801	-4.88497	1.03443e-06	2.59504e-05
								cgriseus1B022658	1168.48	-1.28933	0.19239	-6.70165	2.06082e-11	2.03799e-09
								cgriseus1B025361	267.439	-1.28975	0.20678	-6.23731	4.45158e-10	3.00291e-08
								cgriseus1B008173	106.552	-1.29174	0.325395	-3.96976	7.19449e-05	0.000937124
								cgriseus1B032026	742.784	-1.29416	0.164972	-7.8447	4.33983e-15	1.04677e-12
								cgriseus1B001135	7196.71	-1.29537	0.237319	-5.45834	4.80612e-08	1.86974e-06
								cgriseus1B010723	331.44	-1.296	0.236914	-5.47036	4.49117e-08	1.75689e-06
								cgriseus1B014762	153.956	-1.29682	0.260735	-4.97372	6.56798e-07	1.76596e-05
								cgriseus1B013951	144.839	-1.30042	0.300708	-4.32453	1.52861e-05	0.000256563
								cgriseus1B001131	767.426	-1.30405	0.237834	-5.48302	4.18135e-08	1.65005e-06
								cgriseus1B035370	33192.1	-1.30579	0.200816	-6.50241	7.90427e-11	6.5797e-09
								cgriseus1B008780	691.559	-1.30759	0.26	-5.02919	4.92555e-07	1.3981e-05
								cgriseus1B006798	299.872	-1.31018	0.249236	-5.2568	1.46583e-07	4.92054e-06
								cgriseus1B004985	171.558	-1.31196	0.287719	-4.55985	5.11909e-06	0.00010227
								cgriseus1B001587	279.816	-1.31235	0.264303	-4.96534	6.85793e-07	1.82802e-05
								cgriseus1B013098	7664.57	-1.31379	0.202927	-6.47419	9.53232e-11	7.75222e-09
								cgriseus1B014546	1812.48	-1.32003	0.198312	-6.65631	2.80794e-11	2.65471e-09
								cgriseus1B019647	379.549	-1.32344	0.294932	-4.48725	7.21469e-06	0.00013726
								cgriseus1B006370	1622.91	-1.32353	0.222984	-5.93553	2.92901e-09	1.5725e-07
								cgriseus1B006343	507.916	-1.32516	0.231329	-5.72846	1.01345e-08	4.69646e-07
								cgriseus1B032897	816.791	-1.32546	0.242457	-5.46681	4.58219e-08	1.78966e-06
								cgriseus1B022197	656.544	-1.32739	0.236302	-5.61736	1.93896e-08	8.28642e-07
								cgriseus1B030455	1440.63	-1.32741	0.262266	-5.06131	4.16378e-07	1.21752e-05
								cgriseus1B016776	9029.56	-1.32872	0.246485	-5.39069	7.0187e-08	2.5996e-06
								cgriseus1B006265	580.817	-1.32992	0.265624	-5.00679	5.53454e-07	1.53569e-05
								cgriseus1B031630	4586.46	-1.33067	0.220959	-6.02224	1.72024e-09	9.8448e-08
								cgriseus1B011644	447.362	-1.33084	0.226892	-5.86552	4.47735e-09	2.30132e-07
								cgriseus1B004581	2164.53	-1.33473	0.259385	-5.14576	2.66446e-07	8.23667e-06
								cgriseus1B021484	53.1433	-1.33586	0.371857	-3.5924	0.000327646	0.00327554
								cgriseus1B019503	2934.43	-1.3371	0.201746	-6.62763	3.41129e-11	3.1587e-09
								cgriseus1B002909	3762.6	-1.3376	0.17968	-7.44435	9.74192e-14	1.72652e-11
								cgriseus1B016311	6496.99	-1.3393	0.202564	-6.61175	3.79801e-11	3.4585e-09
								cgriseus1B029393	927.356	-1.34038	0.221254	-6.05807	1.37763e-09	8.14814e-08
								cgriseus1B030765	6976.42	-1.34369	0.216091	-6.21814	5.03073e-10	3.32109e-08
								cgriseus1B003328	2268.53	-1.34499	0.198812	-6.76513	1.33189e-11	1.4072e-09
								cgriseus1B014125	477.252	-1.34555	0.281197	-4.78509	1.70908e-06	4.057e-05
								cgriseus1B034746	219.346	-1.34939	0.271623	-4.96789	6.76852e-07	1.812e-05
								cgriseus1B033791	948.722	-1.34978	0.262241	-5.1471	2.64549e-07	8.19603e-06
								cgriseus1B018376	2375.75	-1.35017	0.252144	-5.35477	8.56631e-08	3.08499e-06
								cgriseus1B022663	274.042	-1.3508	0.267591	-5.04799	4.46479e-07	1.28802e-05
								cgriseus1B034127	178.943	-1.35161	0.282451	-4.78528	1.7075e-06	4.05518e-05
								cgriseus1B014588	574.255	-1.35264	0.202068	-6.69397	2.17198e-11	2.13087e-09
								cgriseus1B002713	416.969	-1.35287	0.281535	-4.80533	1.54498e-06	3.69763e-05
								cgriseus1B007170	132.53	-1.35387	0.286446	-4.72646	2.28472e-06	5.13899e-05
								cgriseus1B021537	156.414	-1.35655	0.299429	-4.53046	5.88541e-06	0.000115297
								cgriseus1B009613	1562.5	-1.35763	0.232612	-5.83646	5.33223e-09	2.65784e-07
								cgriseus1B002284	801.281	-1.35793	0.229234	-5.92377	3.14649e-09	1.68196e-07
								cgriseus1B022954	207.156	-1.35878	0.213126	-6.37547	1.82404e-10	1.36654e-08
								cgriseus1B034764	8146.24	-1.35993	0.263071	-5.16943	2.34803e-07	7.41989e-06
								cgriseus1B008754	1837.42	-1.36123	0.2587	-5.26182	1.42639e-07	4.80772e-06
								cgriseus1B024317	4050.32	-1.36214	0.16697	-8.15797	3.40697e-16	1.00275e-13
								cgriseus1B018046	123.583	-1.36222	0.301379	-4.51994	6.1856e-06	0.000120557
								cgriseus1B002395	49.53	-1.36226	0.414388	-3.2874	0.00101116	0.00822464
								cgriseus1B002420	862.201	-1.36641	0.253494	-5.3903	7.0341e-08	2.60335e-06
								cgriseus1B016239	1285.76	-1.36655	0.193767	-7.05255	1.75662e-12	2.29783e-10
								cgriseus1B036246	2932.35	-1.36661	0.165423	-8.26132	1.44069e-16	4.74909e-14
								cgriseus1B008437	500.466	-1.36782	0.197474	-6.92657	4.31159e-12	5.22526e-10
								cgriseus1B018440	327.631	-1.36855	0.225071	-6.08053	1.19784e-09	7.17052e-08
								cgriseus1B012629	131.125	-1.37009	0.342003	-4.00607	6.17376e-05	0.00082349
								cgriseus1B008202	3582.08	-1.37087	0.195314	-7.0188	2.23781e-12	2.82994e-10
								cgriseus1B004644	240.021	-1.37151	0.246938	-5.55405	2.79128e-08	1.14728e-06
								cgriseus1B012957	5254.77	-1.37284	0.209554	-6.55125	5.70589e-11	4.9324e-09
								cgriseus1B013632	8072.03	-1.37382	0.191069	-7.1902	6.46966e-13	9.41438e-11
								cgriseus1B015310	4932.98	-1.37472	0.218228	-6.29948	2.98654e-10	2.12173e-08
								cgriseus1B021565	5482.16	-1.37996	0.261244	-5.28227	1.27594e-07	4.36913e-06
								cgriseus1B003747	593.252	-1.38274	0.243044	-5.68925	1.27598e-08	5.76712e-07
								cgriseus1B028880	1466.91	-1.38508	0.219203	-6.31871	2.6375e-10	1.90942e-08
								cgriseus1B036544	580.618	-1.38654	0.197288	-7.028	2.09517e-12	2.69786e-10
								cgriseus1B030172	5979.61	-1.38711	0.190377	-7.28614	3.18969e-13	4.95966e-11
								cgriseus1B004207	13326	-1.38884	0.19857	-6.99421	2.66753e-12	3.33077e-10
								cgriseus1B013658	5902.27	-1.39151	0.278815	-4.9908	6.01303e-07	1.64812e-05
								cgriseus1B004758	69.6913	-1.39213	0.349444	-3.98384	6.78111e-05	0.000890567
								cgriseus1B028619	8524.62	-1.39256	0.204716	-6.80239	1.02901e-11	1.13275e-09
								cgriseus1B029505	1394.23	-1.39412	0.161267	-8.64477	5.39151e-18	2.4017e-15
								cgriseus1B006167	268.406	-1.39978	0.261163	-5.35979	8.33201e-08	3.01599e-06
								cgriseus1B026619	1140.57	-1.40802	0.253104	-5.56303	2.65136e-08	1.09523e-06
								cgriseus1B029536	276.914	-1.40957	0.269802	-5.22446	1.74668e-07	5.74246e-06
								cgriseus1B030060	348.716	-1.40991	0.223321	-6.3134	2.72968e-10	1.96752e-08
								cgriseus1B027860	130.188	-1.4165	0.300892	-4.70766	2.50581e-06	5.56614e-05
								cgriseus1B026381	17287.4	-1.4199	0.198528	-7.15213	8.54413e-13	1.20021e-10
								cgriseus1B022922	409.957	-1.4207	0.218388	-6.5054	7.74891e-11	6.47217e-09
								cgriseus1B034003	654.121	-1.42115	0.222299	-6.39297	1.62695e-10	1.23194e-08
								cgriseus1B025781	2355.23	-1.42177	0.273149	-5.20508	1.93908e-07	6.2996e-06
								cgriseus1B030004	1291.92	-1.42202	0.195618	-7.26936	3.61204e-13	5.51755e-11
								cgriseus1B032553	722.118	-1.4253	0.267264	-5.33292	9.66458e-08	3.42072e-06
								cgriseus1B010742	1353.28	-1.43229	0.295374	-4.84908	1.24034e-06	3.03614e-05
								cgriseus1B036780	2265.9	-1.43755	0.233299	-6.16181	7.19172e-10	4.54734e-08
								cgriseus1B018363	1908.64	-1.43887	0.242508	-5.93327	2.96953e-09	1.59253e-07
								cgriseus1B024738	221.694	-1.44023	0.303176	-4.75048	2.02932e-06	4.66632e-05
								cgriseus1B005521	729.169	-1.44165	0.282393	-5.10513	3.30559e-07	9.96636e-06
								cgriseus1B034713	39.6377	-1.44189	0.433028	-3.32978	0.000869135	0.00726005
								cgriseus1B030692	5832.22	-1.44289	0.251717	-5.7322	9.91361e-09	4.60704e-07
								cgriseus1B008379	4180.67	-1.44447	0.216263	-6.67925	2.40171e-11	2.33769e-09
								cgriseus1B023628	201.6	-1.44598	0.324358	-4.45796	8.27425e-06	0.000154039
								cgriseus1B000633	2074.43	-1.44789	0.197	-7.3497	1.98645e-13	3.22039e-11
								cgriseus1B022909	1167.16	-1.4516	0.265295	-5.47166	4.45844e-08	1.74685e-06
								cgriseus1B016160	7275.88	-1.45373	0.21994	-6.60966	3.85216e-11	3.49169e-09
								cgriseus1B037167	48.0228	-1.45432	0.405578	-3.5858	0.00033604	0.00333987
								cgriseus1B015359	47.5893	-1.45567	0.388192	-3.74988	0.000176916	0.00196579
								cgriseus1B022293	5690.34	-1.4566	0.179399	-8.11934	4.68706e-16	1.34742e-13
								cgriseus1B017498	2593.91	-1.45794	0.214455	-6.79835	1.05825e-11	1.15256e-09
								cgriseus1B026061	2126.19	-1.45914	0.223358	-6.53274	6.45783e-11	5.53404e-09
								cgriseus1B020248	126.835	-1.45932	0.269909	-5.40673	6.41865e-08	2.39168e-06
								cgriseus1B037199	1159.53	-1.45966	0.233688	-6.24618	4.206e-10	2.85673e-08
								cgriseus1B034726	2037.82	-1.46	0.213476	-6.83918	7.96481e-12	9.01208e-10
								cgriseus1B032784	291.414	-1.46343	0.279619	-5.23367	1.66177e-07	5.49249e-06
								cgriseus1B008299	468.173	-1.46365	0.232787	-6.2875	3.22623e-10	2.26597e-08
								cgriseus1B003554	2486.55	-1.46462	0.306313	-4.78145	1.74031e-06	4.11532e-05
								cgriseus1B002115	3596.89	-1.46523	0.199997	-7.32627	2.36649e-13	3.77463e-11
								cgriseus1B033549	6693.01	-1.4653	0.17869	-8.20027	2.39853e-16	7.45897e-14
								cgriseus1B016305	6244.31	-1.46564	0.221795	-6.6081	3.89285e-11	3.51893e-09
								cgriseus1B025197	98.0968	-1.47029	0.381444	-3.85454	0.000115946	0.00139423
								cgriseus1B010568	1300.28	-1.47084	0.268482	-5.47837	4.29269e-08	1.68725e-06
								cgriseus1B005640	108.452	-1.47123	0.311622	-4.72121	2.34443e-06	5.25011e-05
								cgriseus1B033951	725.219	-1.47263	0.207342	-7.10243	1.22579e-12	1.64702e-10
								cgriseus1B026817	3641.58	-1.4769	0.209206	-7.05955	1.67047e-12	2.19909e-10
								cgriseus1B012104	116.642	-1.47764	0.313531	-4.7129	2.44211e-06	5.44421e-05
								cgriseus1B022984	2115.04	-1.47882	0.187606	-7.88259	3.20666e-15	8.00791e-13
								cgriseus1B001106	2178.85	-1.47913	0.22522	-6.56751	5.11653e-11	4.44625e-09
								cgriseus1B001747	1438.72	-1.48039	0.174531	-8.48212	2.21119e-17	8.54177e-15
								cgriseus1B016548	138.191	-1.48377	0.298782	-4.96607	6.83247e-07	1.82362e-05
								cgriseus1B033491	388.349	-1.48716	0.232355	-6.40036	1.55012e-10	1.18465e-08
								cgriseus1B009339	1404.89	-1.49258	0.234171	-6.37388	1.84309e-10	1.37872e-08
								cgriseus1B033698	625.768	-1.49501	0.209667	-7.1304	1.00081e-12	1.38229e-10
								cgriseus1B030900	1175.94	-1.49757	0.219748	-6.81496	9.42877e-12	1.04533e-09
								cgriseus1B008609	41.6226	-1.49829	0.45398	-3.30034	0.000965674	0.0079159
								cgriseus1B032072	775.347	-1.49859	0.255628	-5.86239	4.56258e-09	2.34269e-07
								cgriseus1B019863	856.909	-1.49927	0.233276	-6.42704	1.30113e-10	1.01316e-08
								cgriseus1B034374	31215.7	-1.50236	0.209583	-7.16834	7.59128e-13	1.09116e-10
								cgriseus1B035989	3117.91	-1.50252	0.194832	-7.71186	1.23997e-14	2.72496e-12
								cgriseus1B023207	978.751	-1.50322	0.281625	-5.33768	9.41455e-08	3.35625e-06
								cgriseus1B009723	533.949	-1.5037	0.224031	-6.71204	1.91924e-11	1.91715e-09
								cgriseus1B007544	68.8384	-1.50375	0.424887	-3.53917	0.000401391	0.00386584
								cgriseus1B025353	162.595	-1.50421	0.391811	-3.83913	0.000123473	0.00146725
								cgriseus1B023227	109.07	-1.50545	0.335726	-4.48416	7.3202e-06	0.000138946
								cgriseus1B026644	600.241	-1.50773	0.281948	-5.34755	8.91546e-08	3.19676e-06
								cgriseus1B001192	384.424	-1.50774	0.210495	-7.16284	7.90252e-13	1.12933e-10
								cgriseus1B034425	6944.27	-1.50925	0.23449	-6.43632	1.22408e-10	9.57688e-09
								cgriseus1B010358	597.217	-1.51033	0.221061	-6.83219	8.36257e-12	9.41617e-10
								cgriseus1B024784	1100.5	-1.51169	0.270467	-5.5892	2.28117e-08	9.60772e-07
								cgriseus1B013167	441.988	-1.51476	0.20666	-7.32973	2.3061e-13	3.70219e-11
								cgriseus1B035176	3377.26	-1.52477	0.239151	-6.37575	1.82072e-10	1.36612e-08
								cgriseus1B007813	362.286	-1.52802	0.220037	-6.94435	3.80198e-12	4.63037e-10
								cgriseus1B007103	1358.46	-1.53152	0.266013	-5.75732	8.54623e-09	4.05539e-07
								cgriseus1B004377	244.524	-1.5329	0.232643	-6.58906	4.4261e-11	3.90809e-09
								cgriseus1B026102	1239.95	-1.54031	0.249004	-6.18588	6.1757e-10	3.98647e-08
								cgriseus1B031892	5120.14	-1.54115	0.226674	-6.79898	1.05365e-11	1.15008e-09
								cgriseus1B019850	3962.11	-1.54214	0.24688	-6.24652	4.19697e-10	2.85452e-08
								cgriseus1B001340	1403.51	-1.5487	0.181451	-8.53508	1.40058e-17	5.67646e-15
								cgriseus1B010965	517.736	-1.55433	0.228452	-6.80375	1.01927e-11	1.12497e-09
								cgriseus1B025901	112.894	-1.55569	0.317832	-4.89467	9.84685e-07	2.48666e-05
								cgriseus1B011043	403.407	-1.55689	0.327612	-4.75223	2.01185e-06	4.63767e-05
								cgriseus1B035591	8243.04	-1.55702	0.214981	-7.24258	4.40216e-13	6.61608e-11
								cgriseus1B005386	45.6565	-1.55756	0.411484	-3.78524	0.000153562	0.00175642
								cgriseus1B009397	1028.17	-1.55854	0.276586	-5.63493	1.75133e-08	7.5895e-07
								cgriseus1B036154	811.37	-1.56089	0.20653	-7.55768	4.10313e-14	8.02731e-12
								cgriseus1B023734	63.7375	-1.56117	0.474913	-3.28728	0.00101159	0.00822681
								cgriseus1B019176	2906.99	-1.56627	0.251576	-6.22583	4.79005e-10	3.17918e-08
								cgriseus1B029017	8180.68	-1.56862	0.206466	-7.59746	3.01994e-14	6.0455e-12
								cgriseus1B006054	148.026	-1.57135	0.324685	-4.83963	1.30082e-06	3.16085e-05
								cgriseus1B010609	528.552	-1.57405	0.226491	-6.94973	3.65986e-12	4.47934e-10
								cgriseus1B026187	368.995	-1.57672	0.289485	-5.44662	5.1337e-08	1.97388e-06
								cgriseus1B014760	657.761	-1.5769	0.23482	-6.71536	1.87596e-11	1.88152e-09
								cgriseus1B031347	1250.49	-1.58058	0.223898	-7.0594	1.67224e-12	2.19909e-10
								cgriseus1B023502	87.2607	-1.59157	0.388598	-4.09568	4.20928e-05	0.000600497
								cgriseus1B006731	499.049	-1.59215	0.270234	-5.89177	3.82088e-09	2.00347e-07
								cgriseus1B011171	1606.25	-1.60107	0.215876	-7.41662	1.20146e-13	2.0744e-11
								cgriseus1B028991	5038.39	-1.60274	0.225095	-7.12028	1.07708e-12	1.46312e-10
								cgriseus1B021659	201.696	-1.60348	0.261898	-6.12251	9.2112e-10	5.65083e-08
								cgriseus1B029483	107.159	-1.60529	0.376509	-4.26361	2.01148e-05	0.000323131
								cgriseus1B029622	222.863	-1.60645	0.238802	-6.72714	1.7303e-11	1.76705e-09
								cgriseus1B032323	2579.81	-1.60847	0.253205	-6.35245	2.11918e-10	1.56864e-08
								cgriseus1B021150	1048.53	-1.60864	0.212851	-7.55755	4.10733e-14	8.02731e-12
								cgriseus1B036036	398.518	-1.60901	0.260685	-6.17226	6.7321e-10	4.30071e-08
								cgriseus1B024544	3554.26	-1.60918	0.194044	-8.29289	1.10531e-16	3.79537e-14
								cgriseus1B026992	2015.27	-1.61087	0.205363	-7.84402	4.36333e-15	1.04733e-12
								cgriseus1B021461	1718.13	-1.6164	0.206644	-7.82215	5.19302e-15	1.22273e-12
								cgriseus1B029574	1421.85	-1.61842	0.190365	-8.50168	1.86872e-17	7.51227e-15
								cgriseus1B003161	2674.11	-1.62206	0.213734	-7.58913	3.22057e-14	6.39535e-12
								cgriseus1B019077	1060.65	-1.62229	0.275518	-5.88814	3.90568e-09	2.0436e-07
								cgriseus1B034613	114.204	-1.62406	0.360191	-4.50889	6.51672e-06	0.000125869
								cgriseus1B008057	87.5622	-1.62676	0.351397	-4.6294	3.66727e-06	7.70313e-05
								cgriseus1B017841	60.6954	-1.62714	0.422866	-3.84789	0.000119139	0.00142397
								cgriseus1B023168	3399.98	-1.62851	0.258189	-6.30743	2.83709e-10	2.039e-08
								cgriseus1B032791	1496.43	-1.62925	0.220215	-7.39844	1.37792e-13	2.32535e-11
								cgriseus1B009102	652.98	-1.63029	0.263525	-6.1865	6.15166e-10	3.97614e-08
								cgriseus1B031800	62.2786	-1.6338	0.412372	-3.96195	7.43386e-05	0.000963499
								cgriseus1B015445	442.696	-1.63381	0.239568	-6.81981	9.11636e-12	1.01524e-09
								cgriseus1B015421	58.9592	-1.63573	0.43656	-3.74686	0.000179063	0.00198253
								cgriseus1B031173	968.691	-1.6376	0.281729	-5.81266	6.14872e-09	3.02517e-07
								cgriseus1B020575	63.0509	-1.63989	0.36515	-4.49102	7.08842e-06	0.000135013
								cgriseus1B036257	621.484	-1.64194	0.213788	-7.68023	1.588e-14	3.34129e-12
								cgriseus1B016442	362.965	-1.64554	0.295741	-5.56414	2.63453e-08	1.08919e-06
								cgriseus1B004733	196.976	-1.64722	0.307704	-5.35327	8.63771e-08	3.10618e-06
								cgriseus1B010888	2379.98	-1.64774	0.237216	-6.94615	3.75395e-12	4.58315e-10
								cgriseus1B025253	37.6164	-1.65682	0.473258	-3.50088	0.000463722	0.00435668
								cgriseus1B021978	267.897	-1.66128	0.232521	-7.14465	9.02254e-13	1.26025e-10
								cgriseus1B011202	182.491	-1.66227	0.279973	-5.93723	2.89876e-09	1.55796e-07
								cgriseus1B024691	176.079	-1.66359	0.265249	-6.27181	3.56873e-10	2.46452e-08
								cgriseus1B032233	3041.19	-1.67294	0.247721	-6.75333	1.44487e-11	1.51042e-09
								cgriseus1B005520	4051.11	-1.67334	0.216648	-7.72377	1.12943e-14	2.50429e-12
								cgriseus1B009958	78.9959	-1.67389	0.356039	-4.70144	2.58338e-06	5.72303e-05
								cgriseus1B016496	575.905	-1.68773	0.278813	-6.05328	1.4193e-09	8.3546e-08
								cgriseus1B010184	115.277	-1.6883	0.338545	-4.98694	6.13442e-07	1.67708e-05
								cgriseus1B007324	3545.88	-1.69059	0.314926	-5.3682	7.95242e-08	2.89342e-06
								cgriseus1B003944	110.904	-1.69409	0.377206	-4.49115	7.08392e-06	0.000134979
								cgriseus1B000613	182.98	-1.69555	0.320021	-5.29824	1.16924e-07	4.05429e-06
								cgriseus1B029073	47.694	-1.70181	0.45708	-3.72322	0.000196698	0.00213992
								cgriseus1B013592	2757.38	-1.71761	0.159033	-10.8004	3.42843e-27	7.70556e-24
								cgriseus1B023934	549.463	-1.72343	0.296733	-5.80802	6.32167e-09	3.09486e-07
								cgriseus1B014875	265.662	-1.73015	0.301197	-5.74424	9.23345e-09	4.32756e-07
								cgriseus1B006345	228.131	-1.73119	0.331975	-5.21482	1.83996e-07	6.00123e-06
								cgriseus1B004538	69.0672	-1.73526	0.360318	-4.81591	1.4653e-06	3.52056e-05
								cgriseus1B034119	6313.16	-1.74302	0.227322	-7.66764	1.7519e-14	3.67052e-12
								cgriseus1B027661	135.521	-1.74345	0.339477	-5.13569	2.8111e-07	8.63875e-06
								cgriseus1B003992	532.744	-1.74694	0.277565	-6.2938	3.09795e-10	2.19143e-08
								cgriseus1B031153	133.575	-1.76002	0.334205	-5.26628	1.39213e-07	4.71797e-06
								cgriseus1B006869	109.616	-1.76167	0.306746	-5.74309	9.29621e-09	4.35284e-07
								cgriseus1B009803	22.0651	-1.76491	0.547703	-3.22237	0.00127133	0.00987779
								cgriseus1B032275	2227.8	-1.77297	0.273928	-6.47239	9.64675e-11	7.8324e-09
								cgriseus1B034986	2051.48	-1.77439	0.281645	-6.3001	2.97457e-10	2.11627e-08
								cgriseus1B022888	448.961	-1.77525	0.229496	-7.73544	1.03042e-14	2.31593e-12
								cgriseus1B005602	1291.89	-1.78657	0.19424	-9.19778	3.65432e-20	2.51095e-17
								cgriseus1B019067	24.4893	-1.78714	0.500102	-3.57355	0.00035218	0.00347374
								cgriseus1B028899	40.8269	-1.79195	0.421636	-4.24999	2.13776e-05	0.000339338
								cgriseus1B002008	4230.44	-1.80658	0.265953	-6.79287	1.09928e-11	1.18938e-09
								cgriseus1B031047	256.725	-1.80867	0.267167	-6.76979	1.28972e-11	1.36848e-09
								cgriseus1B020087	1484.54	-1.82064	0.210714	-8.64035	5.60404e-18	2.47408e-15
								cgriseus1B036608	909.155	-1.82666	0.265648	-6.87622	6.14632e-12	7.13406e-10
								cgriseus1B027000	357.208	-1.82915	0.247967	-7.37659	1.62399e-13	2.68561e-11
								cgriseus1B024209	29.4648	-1.83819	0.529462	-3.47182	0.000516952	0.00475425
								cgriseus1B026328	342.932	-1.84193	0.249573	-7.38032	1.57912e-13	2.62899e-11
								cgriseus1B000737	60.1347	-1.84861	0.419998	-4.40147	1.0752e-05	0.000191377
								cgriseus1B019221	27.2775	-1.87109	0.501485	-3.73111	0.000190639	0.00208686
								cgriseus1B036901	154.169	-1.88003	0.324265	-5.7978	6.719e-09	3.26674e-07
								cgriseus1B013250	114.895	-1.90399	0.342694	-5.55597	2.76081e-08	1.13665e-06
								cgriseus1B007213	713.337	-1.90752	0.269833	-7.06924	1.55786e-12	2.06515e-10
								cgriseus1B025514	163.401	-1.90817	0.279302	-6.83191	8.37907e-12	9.41617e-10
								cgriseus1B037085	4014.09	-1.92079	0.288342	-6.6615	2.71054e-11	2.59237e-09
								cgriseus1B019509	37.2664	-1.9252	0.50582	-3.8061	0.000141173	0.00163591
								cgriseus1B006710	951.565	-1.93103	0.222701	-8.67095	4.28532e-18	1.94396e-15
								cgriseus1B000224	98.2591	-1.93103	0.291534	-6.62369	3.50337e-11	3.22584e-09
								cgriseus1B028339	483.311	-1.93466	0.258682	-7.47889	7.49527e-14	1.36254e-11
								cgriseus1B021021	1542.39	-1.94554	0.288308	-6.74811	1.49779e-11	1.55587e-09
								cgriseus1B035383	1376.15	-1.94783	0.265052	-7.34885	1.99927e-13	3.23058e-11
								cgriseus1B013599	163.469	-1.95251	0.297889	-6.5545	5.58285e-11	4.83449e-09
								cgriseus1B024723	744.311	-1.9544	0.333963	-5.85214	4.85294e-09	2.45607e-07
								cgriseus1B026799	2212.12	-1.95614	0.261651	-7.47616	7.65272e-14	1.38607e-11
								cgriseus1B028543	60.982	-1.97393	0.38704	-5.10007	3.3953e-07	1.02119e-05
								cgriseus1B010114	2585.07	-1.97425	0.301553	-6.54695	5.87251e-11	5.06757e-09
								cgriseus1B001753	1732.81	-1.97548	0.226708	-8.71377	2.93942e-18	1.4111e-15
								cgriseus1B034207	2707.66	-1.97647	0.490735	-4.02758	5.6354e-05	0.000762792
								cgriseus1B001868	44.0661	-1.98356	0.454813	-4.36127	1.2931e-05	0.000223561
								cgriseus1B008429	26.0038	-1.98989	0.528203	-3.76727	0.00016504	0.00186485
								cgriseus1B019467	83.0701	-1.99747	0.382839	-5.21751	1.81341e-07	5.92246e-06
								cgriseus1B030017	24.6649	-2.00998	0.596369	-3.37037	0.000750685	0.00643188
								cgriseus1B021792	2127.57	-2.01196	0.473252	-4.25136	2.12474e-05	0.000337705
								cgriseus1B016130	41.9602	-2.02809	0.548079	-3.70036	0.000215298	0.00230924
								cgriseus1B012367	809.073	-2.03151	0.308409	-6.58705	4.48646e-11	3.94728e-09
								cgriseus1B008638	85.9576	-2.09888	0.327454	-6.4097	1.45805e-10	1.12297e-08
								cgriseus1B029042	871.176	-2.09954	0.289774	-7.24544	4.31031e-13	6.51766e-11
								cgriseus1B014944	11991.9	-2.10918	0.631834	-3.33819	0.000843261	0.00708993
								cgriseus1B037120	60.4271	-2.10964	0.40753	-5.17667	2.25886e-07	7.20125e-06
								cgriseus1B019343	2011.24	-2.14574	0.528262	-4.06189	4.86766e-05	0.000676699
								cgriseus1B000008	736.014	-2.19392	0.331915	-6.60988	3.84623e-11	3.49169e-09
								cgriseus1B032972	155.581	-2.21753	0.277869	-7.9805	1.45743e-15	3.91653e-13
								cgriseus1B030198	6054.46	-2.21826	0.564234	-3.93145	8.44362e-05	0.00106997
								cgriseus1B021842	1056.82	-2.24752	0.319352	-7.03774	1.95389e-12	2.53575e-10
								cgriseus1B010603	417.588	-2.26937	0.269918	-8.40763	4.18392e-17	1.56726e-14
								cgriseus1B029095	768.909	-2.27472	0.328449	-6.92566	4.33959e-12	5.24634e-10
								cgriseus1B036687	856.93	-2.27928	0.588972	-3.86993	0.000108865	0.00132032
								cgriseus1B003212	2839.72	-2.30361	0.479353	-4.80566	1.54243e-06	3.69331e-05
								cgriseus1B012025	6815.61	-2.30809	0.52331	-4.41055	1.03107e-05	0.000184718
								cgriseus1B037180	170.105	-2.35468	0.374854	-6.28159	3.35121e-10	2.33715e-08
								cgriseus1B003700	3369.84	-2.3565	0.587015	-4.01438	5.96025e-05	0.000800408
								cgriseus1B033185	17952.1	-2.38145	0.698841	-3.40772	0.00065509	0.00575748
								cgriseus1B030468	2829.68	-2.39349	0.588435	-4.06755	4.75097e-05	0.000664921
								cgriseus1B020200	5394.63	-2.42183	0.615353	-3.93567	8.29645e-05	0.00105457
								cgriseus1B028642	20607.6	-2.46172	0.485057	-5.07512	3.87258e-07	1.1425e-05
								cgriseus1B006991	9314.38	-2.46784	0.6361	-3.87964	0.000104609	0.00127843
								cgriseus1B006069	10070.8	-2.46983	0.555938	-4.44263	8.88649e-06	0.000163468
								cgriseus1B017115	4867.59	-2.47855	0.271231	-9.13816	6.35255e-20	4.07932e-17
								cgriseus1B023748	82.8649	-2.48649	0.48253	-5.15302	2.56329e-07	7.97135e-06
								cgriseus1B016955	1222.33	-2.49676	0.301233	-8.28844	1.1474e-16	3.91273e-14
								cgriseus1B000693	2356.05	-2.546	0.299569	-8.49887	1.91437e-17	7.57265e-15
								cgriseus1B032928	2652.31	-2.55024	0.611468	-4.17069	3.03678e-05	0.000456541
								cgriseus1B006570	19546.1	-2.56824	0.584993	-4.3902	1.13246e-05	0.000199985
								cgriseus1B032976	3366.57	-2.59387	0.48551	-5.34258	9.16335e-08	3.27378e-06
								cgriseus1B033960	5335.82	-2.6165	0.594559	-4.40075	1.07878e-05	0.000191806
								cgriseus1B005844	2976.67	-2.70692	0.580447	-4.66352	3.10852e-06	6.68569e-05
								cgriseus1B011017	556.241	-2.73529	0.345743	-7.91135	2.54605e-15	6.42306e-13
								cgriseus1B021888	640.281	-2.77696	0.340134	-8.16432	3.23259e-16	9.57117e-14
								cgriseus1B035848	4995.52	-2.85773	0.649179	-4.40207	1.07221e-05	0.000190994
								cgriseus1B028943	22.8753	-2.85945	0.614563	-4.65281	3.27435e-06	6.98763e-05
								cgriseus1B011032	35.9411	-2.87845	0.64012	-4.49674	6.90047e-06	0.000131738
								cgriseus1B001714	48.4771	-2.96058	0.483206	-6.12695	8.95799e-10	5.53671e-08
								cgriseus1B008334	1490.05	-3.1022	0.652172	-4.75672	1.96764e-06	4.55486e-05
								cgriseus1B008176	14.8945	-3.21778	0.7757	-4.14823	3.35058e-05	0.000496919
								cgriseus1B029015	11.0963	-3.27515	0.984969	-3.32513	0.00088377	0.00735724
								cgriseus1B015793	84.4114	-3.37307	0.436584	-7.72605	1.10935e-14	2.47086e-12
								cgriseus1B032431	39.4417	-3.44165	0.554721	-6.2043	5.49426e-10	3.59351e-08
								cgriseus1B030012	11.5512	-3.47788	0.967775	-3.59369	0.000326033	0.00326237
								cgriseus1B020942	11.6412	-3.56579	0.995503	-3.58189	0.000341115	0.00338418
								cgriseus1B028531	24.5684	-3.64308	0.719322	-5.0646	4.09263e-07	1.20098e-05
								cgriseus1B004027	16.902	-3.71541	0.881178	-4.21641	2.48217e-05	0.000384624
								cgriseus1B023263	39.5874	-3.85564	0.636667	-6.05598	1.39568e-09	8.22534e-08

## Sheet: Supplementary Table 6
GSEA for differentially expressed protein coding genes
GSEA computes Enrichment score (ES), normalized enrichment score (NES), False discovery rate (FDR) and Nominal p-value (Nom p-val) for enrichment analysis. More conservative Familywise-error rate (FWER) statistic and the position in the ranked list where maximum enrichment score occured are also reported. Tags, list and signal provide information about the 3 statistic used to define the subset of…
Gene set names with corresponding information is highlighted in bold for the ones with FDR<0.25
(a). Exponential vs Stationary
NA_pos (Stationary)												NA_neg (Exponential)
GENE SET NAME	SIZE	ES	NES	NOM p-val	FDR q-val	FWER p-val	RANK AT MAX	LEADING EDGE				GENE SET NAME	SIZE	ES	NES	NOM p-val	FDR q-val	FWER p-val	RANK AT MAX	LEADING EDGE
KEGG_LYSOSOME	100	0.623323	2.5813	0	0	0	1229	tags=42%, list=14%, signal=48%				PID_MYC_ACTIV_PATHWAY	62	-0.594652	-2.28602	0	0	0	1948	tags=65%, list=22%, signal=82%
NABA_ECM_REGULATORS	125	0.541679	2.27522	0	0.000367725	0.001	1712	tags=38%, list=19%, signal=46%				REACTOME_METABOLISM_OF_RNA	171	-0.509285	-2.26098	0	0	0	2592	tags=54%, list=29%, signal=74%
REACTOME_GLYCOSAMINOGLYCAN_METABOLISM	72	0.537833	2.07771	0	0.00494158	0.02	579	tags=21%, list=6%, signal=22%				KEGG_RIBOSOME	74	-0.571687	-2.24423	0	0	0	2592	tags=62%, list=29%, signal=87%
REACTOME_NUCLEAR_RECEPTOR_TRANSCRIPTION_PATHWAY	32	0.59786	1.95386	0.00196078	0.027171	0.136	275	tags=16%, list=3%, signal=16%				REACTOME_INFLUENZA_LIFE_CYCLE	104	-0.549285	-2.23915	0	0	0	2592	tags=63%, list=29%, signal=87%
KEGG_GLYCOSAMINOGLYCAN_DEGRADATION	16	0.699829	1.94426	0.00421053	0.0247907	0.152	501	tags=38%, list=6%, signal=40%				REACTOME_PEPTIDE_CHAIN_ELONGATION	75	-0.569621	-2.23341	0	0	0	2606	tags=63%, list=29%, signal=88%
KEGG_NITROGEN_METABOLISM	16	0.71661	1.93775	0	0.0216385	0.156	543	tags=25%, list=6%, signal=27%				REACTOME_INFLUENZA_VIRAL_RNA_TRANSCRIPTION_AND_REPLICATION	78	-0.570467	-2.22556	0	0	0	2592	tags=63%, list=29%, signal=88%
NABA_MATRISOME_ASSOCIATED	354	0.402787	1.91871	0	0.0236948	0.199	2123	tags=34%, list=24%, signal=43%				REACTOME_PROCESSING_OF_CAPPED_INTRON_CONTAINING_PRE_MRNA	73	-0.578881	-2.2251	0	0	0	1712	tags=47%, list=19%, signal=57%
REACTOME_KERATAN_SULFATE_KERATIN_METABOLISM	21	0.624474	1.85209	0.00206186	0.0435256	0.374	579	tags=29%, list=6%, signal=30%				REACTOME_3_UTR_MEDIATED_TRANSLATIONAL_REGULATION	82	-0.571214	-2.21883	0	0	0	2592	tags=63%, list=29%, signal=88%
REACTOME_EXTRACELLULAR_MATRIX_ORGANIZATION	52	0.507398	1.85122	0	0.0389408	0.376	1809	tags=40%, list=20%, signal=50%				REACTOME_NONSENSE_MEDIATED_DECAY_ENHANCED_BY_THE_EXON_JUNCTION_COMPLEX	88	-0.554427	-2.21428	0	0	0	2592	tags=60%, list=29%, signal=84%
KEGG_ECM_RECEPTOR_INTERACTION	67	0.486608	1.8461	0	0.0377677	0.397	1220	tags=33%, list=14%, signal=38%				ST_TUMOR_NECROSIS_FACTOR_PATHWAY	26	-0.701311	-2.19402	0	0.000120802	0.001	610	tags=50%, list=7%, signal=53%
PID_SYNDECAN_1_PATHWAY	34	0.555489	1.83255	0.00199203	0.0402784	0.45	2171	tags=56%, list=24%, signal=73%				REACTOME_METABOLISM_OF_MRNA	137	-0.507048	-2.18092	0	0.00010982	0.001	2592	tags=55%, list=29%, signal=76%
REACTOME_GLYCOSPHINGOLIPID_METABOLISM	29	0.568453	1.81728	0.00209644	0.0449213	0.508	652	tags=31%, list=7%, signal=33%				REACTOME_MRNA_PROCESSING	88	-0.540975	-2.15131	0	0.000317843	0.003	1712	tags=42%, list=19%, signal=51%
REACTOME_HS_GAG_DEGRADATION	18	0.64267	1.8146	0.00606061	0.042705	0.517	501	tags=33%, list=6%, signal=35%				REACTOME_TRANSPORT_OF_MATURE_TRANSCRIPT_TO_CYTOPLASM	37	-0.623976	-2.1389	0	0.000293393	0.003	1625	tags=54%, list=18%, signal=66%
PID_INTEGRIN1_PATHWAY	52	0.499208	1.77915	0.00195695	0.0587027	0.662	1132	tags=29%, list=13%, signal=33%				PID_AR_TF_PATHWAY	34	-0.642694	-2.12929	0	0.000272436	0.003	1960	tags=62%, list=22%, signal=79%
REACTOME_CHONDROITIN_SULFATE_DERMATAN_SULFATE_METABOLISM	28	0.562677	1.73009	0.00395257	0.0896294	0.833	500	tags=21%, list=6%, signal=23%				REACTOME_P75_NTR_RECEPTOR_MEDIATED_SIGNALLING	58	-0.576164	-2.1206	0	0.000254274	0.003	2474	tags=55%, list=28%, signal=76%
REACTOME_HEPARAN_SULFATE_HEPARIN_HS_GAG_METABOLISM	37	0.517909	1.72087	0.0019802	0.0911175	0.861	501	tags=19%, list=6%, signal=20%				PID_CD40_PATHWAY	24	-0.678283	-2.04867	0	0.00245046	0.031	469	tags=29%, list=5%, signal=31%
PID_INTEGRIN_CS_PATHWAY	19	0.611939	1.71942	0.00616016	0.0869965	0.864	1132	tags=37%, list=13%, signal=42%				REACTOME_TRANSLATION	115	-0.488888	-2.04731	0	0.00230632	0.031	2606	tags=56%, list=29%, signal=77%
KEGG_STARCH_AND_SUCROSE_METABOLISM	19	0.585182	1.70441	0.00401606	0.0945424	0.904	288	tags=21%, list=3%, signal=22%				REACTOME_MRNA_SPLICING	49	-0.578379	-2.03884	0	0.00238542	0.034	1421	tags=41%, list=16%, signal=48%
REACTOME_G_PROTEIN_ACTIVATION	17	0.598074	1.69802	0.01222	0.0950745	0.911	810	tags=29%, list=9%, signal=32%				PID_BARD1_PATHWAY	26	-0.6457	-2.01639	0	0.00304553	0.046	1175	tags=38%, list=13%, signal=44%
KEGG_GALACTOSE_METABOLISM	19	0.583495	1.69067	0.00821355	0.0971203	0.918	577	tags=32%, list=6%, signal=34%				REACTOME_TRANSCRIPTION	92	-0.494601	-2.01437	0	0.00295752	0.047	1406	tags=36%, list=16%, signal=42%
PID_WNT_SIGNALING_PATHWAY	17	0.602849	1.68277	0.00793651	0.0995787	0.934	1171	tags=29%, list=13%, signal=34%				REACTOME_PROTEIN_FOLDING	33	-0.602453	-1.99171	0	0.00372095	0.062	1237	tags=48%, list=14%, signal=56%
PID_INTEGRIN3_PATHWAY	28	0.51857	1.66095	0.0129032	0.115794	0.965	1040	tags=32%, list=12%, signal=36%				KEGG_SPLICEOSOME	66	-0.525278	-1.98919	0	0.00378643	0.066	2468	tags=53%, list=27%, signal=73%
PID_AVB3_INTEGRIN_PATHWAY	53	0.447958	1.61909	0.00411523	0.158792	0.997	1570	tags=40%, list=17%, signal=48%				REACTOME_METABOLISM_OF_NON_CODING_RNA	37	-0.582893	-1.98069	0	0.00411096	0.075	1625	tags=46%, list=18%, signal=56%
NABA_ECM_AFFILIATED	72	0.42621	1.61737	0.00635593	0.154313	0.998	2123	tags=39%, list=24%, signal=51%				PID_HIV_NEF_PATHWAY	29	-0.616316	-1.96906	0.00196078	0.00466419	0.089	610	tags=31%, list=7%, signal=33%
REACTOME_SPHINGOLIPID_METABOLISM	42	0.468111	1.6114	0.00410678	0.155139	0.998	1400	tags=33%, list=16%, signal=39%				REACTOME_HOST_INTERACTIONS_OF_HIV_FACTORS	59	-0.52439	-1.96307	0	0.00489173	0.097	2599	tags=56%, list=29%, signal=78%
REACTOME_REGULATION_OF_WATER_BALANCE_BY_RENAL_AQUAPORINS	22	0.543577	1.60969	0.0324544	0.151203	0.998	2375	tags=55%, list=26%, signal=74%				REACTOME_FORMATION_OF_THE_TERNARY_COMPLEX_AND_SUBSEQUENTLY_THE_43S_COMPLEX	34	-0.573024	-1.93634	0.00194553	0.0072596	0.145	2549	tags=59%, list=28%, signal=82%
NABA_ECM_GLYCOPROTEINS	112	0.384247	1.60325	0	0.15382	0.998	1409	tags=24%, list=16%, signal=28%				REACTOME_DNA_STRAND_ELONGATION	18	-0.682978	-1.91956	0	0.00876281	0.174	1938	tags=61%, list=22%, signal=78%
REACTOME_AQUAPORIN_MEDIATED_TRANSPORT	24	0.513163	1.57747	0.0243902	0.180103	0.999	2486	tags=54%, list=28%, signal=75%				REACTOME_ASSOCIATION_OF_TRIC_CCT_WITH_TARGET_PROTEINS_DURING_BIOSYNTHESIS	24	-0.623246	-1.91739	0	0.0087259	0.179	1237	tags=54%, list=14%, signal=63%
REACTOME_UNFOLDED_PROTEIN_RESPONSE	60	0.429882	1.57663	0.010142	0.174975	0.999	924	tags=25%, list=10%, signal=28%				REACTOME_ACTIVATION_OF_THE_MRNA_UPON_BINDING_OF_THE_CAP_BINDING_COMPLEX_AND_EIFS_AND_SUBSEQUENT_BINDING_TO_43S	40	-0.549454	-1.8983	0	0.0110247	0.23	2779	tags=63%, list=31%, signal=90%
KEGG_HEMATOPOIETIC_CELL_LINEAGE	48	0.442522	1.55414	0.0114504	0.201756	1	2041	tags=40%, list=23%, signal=51%				BIOCARTA_TNFR2_PATHWAY	16	-0.671639	-1.89519	0	0.011327	0.242	779	tags=44%, list=9%, signal=48%
REACTOME_A_TETRASACCHARIDE_LINKER_SEQUENCE_IS_REQUIRED_FOR_GAG_SYNTHESIS	18	0.537978	1.55408	0.0367347	0.195247	1	1151	tags=28%, list=13%, signal=32%				REACTOME_TRANSPORT_OF_RIBONUCLEOPROTEINS_INTO_THE_HOST_NUCLEUS	21	-0.63456	-1.89103	0.00201613	0.0115767	0.252	1625	tags=57%, list=18%, signal=70%
NABA_CORE_MATRISOME	156	0.355712	1.55279	0	0.190855	1	1583	tags=25%, list=18%, signal=30%				REACTOME_TRANSPORT_OF_MATURE_MRNA_DERIVED_FROM_AN_INTRONLESS_TRANSCRIPT	27	-0.592797	-1.87922	0.00187617	0.0128755	0.283	1625	tags=52%, list=18%, signal=63%
REACTOME_PHOSPHOLIPID_METABOLISM	90	0.388372	1.54343	0.00924214	0.198642	1	1424	tags=29%, list=16%, signal=34%				REACTOME_GLUCOSE_TRANSPORT	31	-0.577036	-1.871	0.0019685	0.0136356	0.302	1985	tags=45%, list=22%, signal=58%
REACTOME_L1CAM_INTERACTIONS	63	0.411886	1.53613	0.0123711	0.203442	1	1438	tags=32%, list=16%, signal=38%				REACTOME_MRNA_3_END_PROCESSING	18	-0.645212	-1.86498	0.00622407	0.0140272	0.315	2701	tags=78%, list=30%, signal=111%
REACTOME_G_ALPHA_Q_SIGNALLING_EVENTS	80	0.387925	1.5312	0.0162602	0.2048	1	2912	tags=41%, list=32%, signal=60%				KEGG_DNA_REPLICATION	20	-0.633454	-1.85457	0.00411523	0.015133	0.34	1783	tags=50%, list=20%, signal=62%
KEGG_SPHINGOLIPID_METABOLISM	28	0.489641	1.52555	0.0281125	0.207725	1	1348	tags=36%, list=15%, signal=42%				BIOCARTA_ATM_PATHWAY	18	-0.662168	-1.85322	0	0.0149592	0.343	1175	tags=50%, list=13%, signal=57%
REACTOME_TRANSFERRIN_ENDOCYTOSIS_AND_RECYCLING	22	0.513676	1.52525	0.0352697	0.202531	1	2686	tags=64%, list=30%, signal=91%				REACTOME_NOD1_2_SIGNALING_PATHWAY	20	-0.625807	-1.83537	0.00206186	0.017846	0.402	779	tags=40%, list=9%, signal=44%
SIG_PIP3_SIGNALING_IN_B_LYMPHOCYTES	19	0.521098	1.52174	0.0400802	0.202807	1	325	tags=16%, list=4%, signal=16%				REACTOME_SULFUR_AMINO_ACID_METABOLISM	18	-0.644272	-1.83339	0.00199203	0.0178141	0.41	1984	tags=56%, list=22%, signal=71%
REACTOME_KERATAN_SULFATE_BIOSYNTHESIS	18	0.533959	1.51045	0.0442105	0.214015	1	579	tags=22%, list=6%, signal=24%				REACTOME_NEP_NS2_INTERACTS_WITH_THE_CELLULAR_EXPORT_MACHINERY	21	-0.622544	-1.83127	0.00198807	0.0179057	0.421	1961	tags=62%, list=22%, signal=79%
PID_UPA_UPAR_PATHWAY	27	0.47845	1.49802	0.0446247	0.228702	1	1166	tags=30%, list=13%, signal=34%				REACTOME_HIV_INFECTION	109	-0.433357	-1.83061	0	0.0176505	0.424	1392	tags=30%, list=15%, signal=35%
KEGG_PROTEIN_EXPORT	15	0.550761	1.48709	0.0460922	0.241024	1	3091	tags=67%, list=34%, signal=101%				REACTOME_RNA_POL_II_TRANSCRIPTION	66	-0.482113	-1.82702	0	0.0179974	0.438	1406	tags=33%, list=16%, signal=39%
REACTOME_NCAM1_INTERACTIONS	24	0.489202	1.48695	0.05	0.235442	1	1595	tags=42%, list=18%, signal=51%				KEGG_SELENOAMINO_ACID_METABOLISM	17	-0.663066	-1.82676	0	0.0176285	0.439	1022	tags=47%, list=11%, signal=53%
REACTOME_GABA_RECEPTOR_ACTIVATION	26	0.485959	1.48418	0.0422535	0.234508	1	2902	tags=58%, list=32%, signal=85%				REACTOME_INTRINSIC_PATHWAY_FOR_APOPTOSIS	18	-0.647229	-1.82598	0	0.0174526	0.441	610	tags=33%, list=7%, signal=36%
REACTOME_INSULIN_RECEPTOR_RECYCLING	21	0.499766	1.47518	0.0629921	0.243852	1	2248	tags=52%, list=25%, signal=70%				REACTOME_LATE_PHASE_OF_HIV_LIFE_CYCLE	73	-0.464519	-1.81989	0	0.0183492	0.465	1625	tags=37%, list=18%, signal=45%
REACTOME_DIABETES_PATHWAYS	90	0.363005	1.45622	0.00204499	0.271088	1	759	tags=19%, list=8%, signal=20%				REACTOME_INTERACTIONS_OF_VPR_WITH_HOST_CELLULAR_PROTEINS	23	-0.590928	-1.8133	0.00393701	0.0194015	0.488	1961	tags=57%, list=22%, signal=72%
KEGG_ARRHYTHMOGENIC_RIGHT_VENTRICULAR_CARDIOMYOPATHY_ARVC	52	0.398964	1.45507	0.0393701	0.267203	1	1132	tags=25%, list=13%, signal=28%				PID_NFKAPPAB_CANONICAL_PATHWAY	18	-0.646851	-1.80118	0.00187266	0.0222024	0.547	925	tags=44%, list=10%, signal=49%
PID_SYNDECAN_2_PATHWAY	27	0.461246	1.45417	0.0470348	0.262772	1	1294	tags=41%, list=14%, signal=47%				REACTOME_ACTIVATION_OF_NF_KAPPAB_IN_B_CELLS	15	-0.678674	-1.80023	0.0019685	0.0221326	0.556	1152	tags=60%, list=13%, signal=69%
REACTOME_GABA_B_RECEPTOR_ACTIVATION	21	0.496219	1.44661	0.0519751	0.271319	1	2902	tags=62%, list=32%, signal=91%				BIOCARTA_STRESS_PATHWAY	22	-0.589649	-1.78284	0.004	0.0259903	0.621	779	tags=36%, list=9%, signal=40%
REACTOME_COLLAGEN_FORMATION	38	0.429545	1.44309	0.0363636	0.272274	1	1809	tags=37%, list=20%, signal=46%				REACTOME_CLEAVAGE_OF_GROWING_TRANSCRIPT_IN_THE_TERMINATION_REGION_	27	-0.567518	-1.78272	0	0.0254599	0.621	1406	tags=41%, list=16%, signal=48%
REACTOME_G_ALPHA_Z_SIGNALLING_EVENTS	23	0.481595	1.4365	0.0559006	0.278378	1	2424	tags=48%, list=27%, signal=65%				REACTOME_MRNA_SPLICING_MINOR_PATHWAY	19	-0.621005	-1.77755	0.0040404	0.0262261	0.646	1421	tags=42%, list=16%, signal=50%
REACTOME_METABOLISM_OF_LIPIDS_AND_LIPOPROTEINS	251	0.312165	1.43604	0.00557621	0.273665	1	2024	tags=33%, list=23%, signal=41%				REACTOME_G0_AND_EARLY_G1	15	-0.647694	-1.77293	0.00963391	0.0269231	0.665	1355	tags=60%, list=15%, signal=71%
KEGG_ALDOSTERONE_REGULATED_SODIUM_REABSORPTION	19	0.500696	1.42296	0.0873016	0.292281	1	1714	tags=42%, list=19%, signal=52%				ST_FAS_SIGNALING_PATHWAY	50	-0.4808	-1.76498	0	0.0287179	0.694	831	tags=30%, list=9%, signal=33%
REACTOME_RESPONSE_TO_ELEVATED_PLATELET_CYTOSOLIC_CA2_	48	0.402078	1.41663	0.0338266	0.298521	1	1220	tags=31%, list=14%, signal=36%				REACTOME_NRAGE_SIGNALS_DEATH_THROUGH_JNK	35	-0.527486	-1.75932	0.00200401	0.0295584	0.712	2234	tags=43%, list=25%, signal=57%
REACTOME_PERK_REGULATED_GENE_EXPRESSION	21	0.473956	1.40368	0.0752475	0.317629	1	116	tags=19%, list=1%, signal=19%				REACTOME_REGULATION_OF_GLUCOKINASE_BY_GLUCOKINASE_REGULATORY_PROTEIN	21	-0.603513	-1.75419	0.0116505	0.0307149	0.735	1961	tags=57%, list=22%, signal=73%
PID_INTEGRIN_A9B1_PATHWAY	18	0.491161	1.40077	0.08	0.317802	1	1658	tags=39%, list=18%, signal=48%				REACTOME_SHC1_EVENTS_IN_ERBB4_SIGNALING	16	-0.643246	-1.75398	0.00193798	0.0302231	0.735	772	tags=38%, list=9%, signal=41%
REACTOME_MHC_CLASS_II_ANTIGEN_PRESENTATION	65	0.36901	1.39419	0.0419162	0.325313	1	1614	tags=28%, list=18%, signal=34%				REACTOME_HIV_LIFE_CYCLE	82	-0.446605	-1.75329	0	0.0298422	0.736	1732	tags=37%, list=19%, signal=45%
REACTOME_INTERFERON_ALPHA_BETA_SIGNALING	22	0.463973	1.38873	0.0931174	0.330951	1	1344	tags=36%, list=15%, signal=43%				BIOCARTA_DEATH_PATHWAY	24	-0.572906	-1.75064	0.00196078	0.0300024	0.745	610	tags=33%, list=7%, signal=36%
REACTOME_CD28_CO_STIMULATION	19	0.475545	1.37861	0.071579	0.346306	1	1569	tags=26%, list=17%, signal=32%				BIOCARTA_HIVNEF_PATHWAY	41	-0.497783	-1.73722	0.00407332	0.0336436	0.793	632	tags=27%, list=7%, signal=29%
KEGG_FOCAL_ADHESION	133	0.324507	1.37486	0.0154143	0.348234	1	1570	tags=28%, list=17%, signal=33%				PID_HDAC_CLASSI_PATHWAY	55	-0.47141	-1.73537	0.0041841	0.0337196	0.799	1948	tags=47%, list=22%, signal=60%
KEGG_AMINO_SUGAR_AND_NUCLEOTIDE_SUGAR_METABOLISM	31	0.41356	1.35856	0.0817121	0.379388	1	1112	tags=23%, list=12%, signal=26%				PID_TNF_PATHWAY	38	-0.509102	-1.7347	0.00211416	0.0334771	0.802	912	tags=37%, list=10%, signal=41%
REACTOME_DEVELOPMENTAL_BIOLOGY	244	0.293243	1.35851	0.00192308	0.373289	1	1795	tags=28%, list=20%, signal=34%				REACTOME_TAK1_ACTIVATES_NFKB_BY_PHOSPHORYLATION_AND_ACTIVATION_OF_IKKS_COMPLEX	15	-0.652449	-1.7316	0.00626305	0.0336905	0.807	1152	tags=60%, list=13%, signal=69%
REACTOME_LIPID_DIGESTION_MOBILIZATION_AND_TRANSPORT	25	0.431767	1.34367	0.120155	0.401755	1	976	tags=28%, list=11%, signal=31%				ST_B_CELL_ANTIGEN_RECEPTOR	27	-0.55108	-1.72679	0.00419287	0.0346957	0.817	624	tags=30%, list=7%, signal=32%
REACTOME_GLUCAGON_SIGNALING_IN_METABOLIC_REGULATION	16	0.493751	1.33626	0.134503	0.413314	1	2902	tags=69%, list=32%, signal=101%				REACTOME_METABOLISM_OF_PROTEINS	282	-0.366833	-1.72477	0	0.0348861	0.822	2221	tags=39%, list=25%, signal=51%
KEGG_PRION_DISEASES	18	0.471111	1.32996	0.126214	0.421868	1	2041	tags=50%, list=23%, signal=65%				KEGG_APOPTOSIS	46	-0.484097	-1.72436	0.00200401	0.0344783	0.824	1041	tags=33%, list=12%, signal=37%
REACTOME_ACTIVATION_OF_CHAPERONE_GENES_BY_XBP1S	34	0.402236	1.32501	0.110204	0.427659	1	924	tags=24%, list=10%, signal=26%				KEGG_NOD_LIKE_RECEPTOR_SIGNALING_PATHWAY	36	-0.522496	-1.7242	0	0.0339672	0.824	1537	tags=47%, list=17%, signal=57%
REACTOME_LATENT_INFECTION_OF_HOMO_SAPIENS_WITH_MYCOBACTERIUM_TUBERCULOSIS	26	0.415196	1.31813	0.10757	0.437276	1	2700	tags=58%, list=30%, signal=82%				KEGG_B_CELL_RECEPTOR_SIGNALING_PATHWAY	46	-0.477522	-1.72298	0.00204082	0.033967	0.826	1152	tags=28%, list=13%, signal=32%
REACTOME_NETRIN1_SIGNALING	26	0.418259	1.31721	0.125773	0.432957	1	1623	tags=35%, list=18%, signal=42%				KEGG_CYSTEINE_AND_METHIONINE_METABOLISM	24	-0.568976	-1.72101	0.00384615	0.0340414	0.833	836	tags=33%, list=9%, signal=37%
REACTOME_IRON_UPTAKE_AND_TRANSPORT	30	0.409326	1.31453	0.120163	0.432983	1	2723	tags=57%, list=30%, signal=81%				BIOCARTA_41BB_PATHWAY	15	-0.638067	-1.71633	0.00575816	0.0352346	0.841	779	tags=33%, list=9%, signal=36%
KEGG_HYPERTROPHIC_CARDIOMYOPATHY_HCM	53	0.361343	1.31446	0.0764588	0.4269	1	1187	tags=25%, list=13%, signal=28%				REACTOME_GRB2_EVENTS_IN_ERBB2_SIGNALING	18	-0.602659	-1.71366	0.0135397	0.0358789	0.85	772	tags=33%, list=9%, signal=36%
REACTOME_AXON_GUIDANCE	168	0.297461	1.30879	0.0437262	0.434053	1	1623	tags=26%, list=18%, signal=31%				BIOCARTA_TNFR1_PATHWAY	23	-0.566551	-1.71225	0.0113636	0.035946	0.856	610	tags=35%, list=7%, signal=37%
REACTOME_NEGATIVE_REGULATION_OF_FGFR_SIGNALING	21	0.43971	1.30532	0.128773	0.43619	1	2717	tags=48%, list=30%, signal=68%				REACTOME_NUCLEAR_SIGNALING_BY_ERBB4	21	-0.585416	-1.71209	0.00823045	0.0355258	0.856	772	tags=29%, list=9%, signal=31%
REACTOME_TRANSPORT_TO_THE_GOLGI_AND_SUBSEQUENT_MODIFICATION	28	0.405487	1.30102	0.136546	0.440646	1	2183	tags=50%, list=24%, signal=66%				PID_NFAT_3PATHWAY	30	-0.528727	-1.71069	0.00929368	0.035491	0.859	1948	tags=50%, list=22%, signal=64%
KEGG_INSULIN_SIGNALING_PATHWAY	69	0.34292	1.2959	0.0876191	0.4465	1	1505	tags=28%, list=17%, signal=33%				REACTOME_SRP_DEPENDENT_COTRANSLATIONAL_PROTEIN_TARGETING_TO_MEMBRANE	93	-0.42587	-1.70671	0	0.0365158	0.87	2592	tags=48%, list=29%, signal=67%
REACTOME_METABOLISM_OF_CARBOHYDRATES	140	0.305988	1.29236	0.0442308	0.44848	1	751	tags=14%, list=8%, signal=15%				REACTOME_FORMATION_OF_RNA_POL_II_ELONGATION_COMPLEX_	23	-0.566147	-1.70536	0.00407332	0.0363993	0.872	1382	tags=48%, list=15%, signal=56%
REACTOME_INTEGRIN_CELL_SURFACE_INTERACTIONS	59	0.345183	1.28626	0.0949612	0.457422	1	1132	tags=22%, list=13%, signal=25%				BIOCARTA_TOLL_PATHWAY	29	-0.530416	-1.70154	0.00808081	0.037368	0.885	1681	tags=41%, list=19%, signal=51%
REACTOME_HS_GAG_BIOSYNTHESIS	21	0.431843	1.2817	0.15625	0.462573	1	500	tags=14%, list=6%, signal=15%				BIOCARTA_FAS_PATHWAY	22	-0.567283	-1.69975	0.00795229	0.0375761	0.892	610	tags=32%, list=7%, signal=34%
REACTOME_INHIBITION_OF_INSULIN_SECRETION_BY_ADRENALINE_NORADRENALINE	18	0.456075	1.27112	0.159596	0.484107	1	2375	tags=44%, list=26%, signal=60%				REACTOME_RNA_POL_I_RNA_POL_III_AND_MITOCHONDRIAL_TRANSCRIPTION	34	-0.51594	-1.69908	0.00974659	0.0372698	0.896	2246	tags=53%, list=25%, signal=70%
PID_VEGFR1_PATHWAY	16	0.460951	1.26942	0.16383	0.482159	1	1458	tags=38%, list=16%, signal=45%				REACTOME_CELL_DEATH_SIGNALLING_VIA_NRAGE_NRIF_AND_NADE	44	-0.493372	-1.69869	0.0020284	0.0369394	0.897	2474	tags=45%, list=28%, signal=62%
REACTOME_SIGNAL_TRANSDUCTION_BY_L1	27	0.399247	1.26778	0.140684	0.480134	1	1362	tags=33%, list=15%, signal=39%				PID_ATR_PATHWAY	34	-0.518872	-1.69781	0.00191939	0.0367591	0.897	1306	tags=35%, list=15%, signal=41%
KEGG_DILATED_CARDIOMYOPATHY	59	0.338912	1.26546	0.110902	0.479987	1	2272	tags=41%, list=25%, signal=54%				REACTOME_S_PHASE	39	-0.495006	-1.69673	0.00393701	0.0368039	0.902	1938	tags=46%, list=22%, signal=59%
ST_MYOCYTE_AD_PATHWAY	19	0.442362	1.26494	0.176938	0.475519	1	688	tags=21%, list=8%, signal=23%				BIOCARTA_CERAMIDE_PATHWAY	19	-0.579308	-1.69249	0.0118577	0.0375358	0.907	610	tags=42%, list=7%, signal=45%
REACTOME_SEMA4D_IN_SEMAPHORIN_SIGNALING	24	0.418658	1.2595	0.168986	0.483723	1	48	tags=13%, list=1%, signal=13%				BIOCARTA_PTDINS_PATHWAY	16	-0.619772	-1.69101	0.0121457	0.0376618	0.908	1448	tags=38%, list=16%, signal=45%
PID_HIF2PATHWAY	25	0.403823	1.25529	0.158824	0.488814	1	1501	tags=36%, list=17%, signal=43%				REACTOME_APOPTOSIS	62	-0.451294	-1.69017	0.00211416	0.0376619	0.909	868	tags=26%, list=10%, signal=28%
KEGG_AXON_GUIDANCE	89	0.313442	1.24864	0.0990826	0.500017	1	1897	tags=31%, list=21%, signal=39%				REACTOME_TRAF6_MEDIATED_INDUCTION_OF_NFKB_AND_MAP_KINASES_UPON_TLR7_8_OR_9_ACTIVATION	50	-0.461877	-1.68109	0.0059761	0.0403667	0.918	1152	tags=30%, list=13%, signal=34%
REACTOME_SMOOTH_MUSCLE_CONTRACTION	17	0.440011	1.24194	0.179704	0.512236	1	1978	tags=47%, list=22%, signal=60%				BIOCARTA_KERATINOCYTE_PATHWAY	32	-0.50715	-1.67245	0.0119522	0.043589	0.941	779	tags=28%, list=9%, signal=31%
BIOCARTA_INFLAM_PATHWAY	15	0.459421	1.23485	0.195918	0.525613	1	2488	tags=53%, list=28%, signal=74%				REACTOME_MYD88_MAL_CASCADE_INITIATED_ON_PLASMA_MEMBRANE	54	-0.457563	-1.66715	0	0.045095	0.95	1187	tags=30%, list=13%, signal=34%
PID_ARF6_TRAFFICKING_PATHWAY	34	0.366607	1.22796	0.174168	0.538147	1	1207	tags=26%, list=13%, signal=30%				REACTOME_NFKB_AND_MAP_KINASES_ACTIVATION_MEDIATED_BY_TLR4_SIGNALING_REPERTOIRE	51	-0.464492	-1.6659	0.00411523	0.0450504	0.954	1187	tags=29%, list=13%, signal=34%
REACTOME_CLASS_B_2_SECRETIN_FAMILY_RECEPTORS	38	0.366175	1.22677	0.181287	0.535235	1	1354	tags=21%, list=15%, signal=25%				REACTOME_M_G1_TRANSITION	19	-0.578032	-1.66392	0.00608519	0.0453018	0.955	2291	tags=58%, list=26%, signal=78%
PID_SYNDECAN_4_PATHWAY	24	0.403315	1.22346	0.16996	0.538463	1	1362	tags=29%, list=15%, signal=34%				REACTOME_ACTIVATED_TLR4_SIGNALLING	63	-0.443184	-1.66068	0.00559702	0.0461559	0.957	1187	tags=27%, list=13%, signal=31%
KEGG_RETINOL_METABOLISM	16	0.448999	1.21895	0.203593	0.544729	1	580	tags=19%, list=6%, signal=20%				ST_T_CELL_SIGNAL_TRANSDUCTION	33	-0.50381	-1.6594	0.00819672	0.046144	0.959	799	tags=24%, list=9%, signal=27%
KEGG_CELL_ADHESION_MOLECULES_CAMS	62	0.331914	1.21858	0.139847	0.539524	1	2432	tags=40%, list=27%, signal=55%				BIOCARTA_PYK2_PATHWAY	20	-0.562066	-1.64953	0.0158416	0.0500304	0.968	848	tags=30%, list=9%, signal=33%
REACTOME_GAP_JUNCTION_TRAFFICKING	17	0.438225	1.21779	0.203666	0.535786	1	1207	tags=29%, list=13%, signal=34%				BIOCARTA_VEGF_PATHWAY	18	-0.577019	-1.64409	0.0107296	0.0516974	0.973	2414	tags=67%, list=27%, signal=91%
REACTOME_PI_3K_CASCADE	30	0.376428	1.20611	0.199597	0.562321	1	1362	tags=23%, list=15%, signal=27%				REACTOME_ACTIVATION_OF_THE_PRE_REPLICATIVE_COMPLEX	15	-0.60715	-1.64194	0.00596422	0.0519818	0.974	1348	tags=47%, list=15%, signal=55%
PID_INTEGRIN2_PATHWAY	17	0.427384	1.20604	0.219665	0.556552	1	946	tags=18%, list=11%, signal=20%				PID_TOLL_ENDOGENOUS_PATHWAY	19	-0.571278	-1.64086	0.0209524	0.0521542	0.974	1187	tags=37%, list=13%, signal=42%
ST_G_ALPHA_I_PATHWAY	25	0.391146	1.20166	0.198732	0.562677	1	2084	tags=36%, list=23%, signal=47%				KEGG_CELL_CYCLE	91	-0.407991	-1.63837	0	0.0528098	0.978	1040	tags=27%, list=12%, signal=31%
KEGG_PROPANOATE_METABOLISM	25	0.391093	1.19961	0.211618	0.562388	1	1487	tags=28%, list=17%, signal=33%				BIOCARTA_FMLP_PATHWAY	20	-0.558595	-1.63399	0.00606061	0.054633	0.984	848	tags=35%, list=9%, signal=39%
REACTOME_ASPARAGINE_N_LINKED_GLYCOSYLATION	60	0.322696	1.19664	0.157563	0.564479	1	2018	tags=38%, list=22%, signal=49%				KEGG_ARGININE_AND_PROLINE_METABOLISM	34	-0.490297	-1.63159	0.00980392	0.0549803	0.986	1665	tags=26%, list=19%, signal=32%
NABA_SECRETED_FACTORS	157	0.275279	1.19563	0.102804	0.561492	1	2252	tags=30%, list=25%, signal=39%				REACTOME_ANTIVIRAL_MECHANISM_BY_IFN_STIMULATED_GENES	48	-0.456954	-1.62839	0.00631579	0.0559483	0.987	1625	tags=42%, list=18%, signal=51%
KEGG_PORPHYRIN_AND_CHLOROPHYLL_METABOLISM	17	0.430657	1.19486	0.229541	0.557965	1	647	tags=18%, list=7%, signal=19%				REACTOME_TRIF_MEDIATED_TLR3_SIGNALING	50	-0.451782	-1.61877	0.0100402	0.0601345	0.991	1152	tags=28%, list=13%, signal=32%
NABA_BASEMENT_MEMBRANES	28	0.372121	1.19473	0.200811	0.552815	1	1902	tags=39%, list=21%, signal=50%				REACTOME_METABOLISM_OF_AMINO_ACIDS_AND_DERIVATIVES	107	-0.386352	-1.61638	0.00399202	0.060893	0.991	2056	tags=31%, list=23%, signal=40%
BIOCARTA_ALK_PATHWAY	28	0.382503	1.19402	0.209073	0.549327	1	1372	tags=29%, list=15%, signal=34%				PID_RAC1_PATHWAY	43	-0.45951	-1.61443	0.00766283	0.0612426	0.991	2417	tags=40%, list=27%, signal=54%
REACTOME_VOLTAGE_GATED_POTASSIUM_CHANNELS	28	0.383392	1.19303	0.194882	0.546364	1	882	tags=18%, list=10%, signal=20%				KEGG_NEUROTROPHIN_SIGNALING_PATHWAY	84	-0.409338	-1.61225	0.00207469	0.0618194	0.992	1741	tags=31%, list=19%, signal=38%
REACTOME_PLATELET_HOMEOSTASIS	34	0.361822	1.1905	0.183673	0.547805	1	2518	tags=35%, list=28%, signal=49%				BIOCARTA_GLEEVEC_PATHWAY	18	-0.578077	-1.61129	0.0275049	0.0616602	0.992	539	tags=28%, list=6%, signal=29%
REACTOME_ACTIVATION_OF_GENES_BY_ATF4	18	0.424964	1.18789	0.221135	0.549076	1	116	tags=17%, list=1%, signal=17%				PID_PI3K_PLC_TRK_PATHWAY	23	-0.532292	-1.60904	0.0146138	0.0624414	0.992	1741	tags=39%, list=19%, signal=48%
KEGG_NEUROACTIVE_LIGAND_RECEPTOR_INTERACTION	120	0.281153	1.18523	0.150943	0.550931	1	2980	tags=37%, list=33%, signal=54%				REACTOME_DEPOSITION_OF_NEW_CENPA_CONTAINING_NUCLEOSOMES_AT_THE_CENTROMERE	16	-0.58061	-1.60394	0.0214008	0.0646378	0.992	963	tags=31%, list=11%, signal=35%
REACTOME_PLATELET_ACTIVATION_SIGNALING_AND_AGGREGATION	123	0.280204	1.18368	0.122736	0.549744	1	1222	tags=20%, list=14%, signal=23%				REACTOME_NUCLEOTIDE_BINDING_DOMAIN_LEUCINE_RICH_REPEAT_CONTAINING_RECEPTOR_NLR_SIGNALING_PATHWAYS	26	-0.501423	-1.59339	0.0102249	0.0699029	0.996	779	tags=35%, list=9%, signal=38%
REACTOME_FATTY_ACID_TRIACYLGLYCEROL_AND_KETONE_BODY_METABOLISM	114	0.286521	1.18036	0.143725	0.553431	1	2024	tags=34%, list=23%, signal=44%				BIOCARTA_NFKB_PATHWAY	19	-0.566273	-1.59271	0.0225873	0.0697459	0.996	779	tags=47%, list=9%, signal=52%
REACTOME_G1_PHASE	20	0.410921	1.18019	0.243513	0.548742	1	1884	tags=45%, list=21%, signal=57%				SIG_CD40PATHWAYMAP	25	-0.504405	-1.59169	0.0137795	0.0697556	0.996	551	tags=24%, list=6%, signal=25%
REACTOME_N_GLYCAN_ANTENNAE_ELONGATION_IN_THE_MEDIAL_TRANS_GOLGI	15	0.44708	1.17696	0.231884	0.552099	1	2183	tags=53%, list=24%, signal=70%				REACTOME_CHROMOSOME_MAINTENANCE	50	-0.443974	-1.59049	0.00201207	0.0697891	0.996	1783	tags=34%, list=20%, signal=42%
REACTOME_POTASSIUM_CHANNELS	55	0.321883	1.17386	0.191667	0.554764	1	882	tags=15%, list=10%, signal=16%				KEGG_FRUCTOSE_AND_MANNOSE_METABOLISM	21	-0.531175	-1.58896	0.0194932	0.0701448	0.996	2283	tags=52%, list=25%, signal=70%
PID_ECADHERIN_STABILIZATION_PATHWAY	34	0.354127	1.17332	0.204918	0.550968	1	1170	tags=26%, list=13%, signal=30%				REACTOME_BIOSYNTHESIS_OF_THE_N_GLYCAN_PRECURSOR_DOLICHOL_LIPID_LINKED_OLIGOSACCHARIDE_LLO_AND_TRANSFER_TO_A_NASCENT_PROTEIN	21	-0.54316	-1.58839	0.024952	0.0698765	0.997	2003	tags=52%, list=22%, signal=67%
KEGG_VALINE_LEUCINE_AND_ISOLEUCINE_DEGRADATION	37	0.344847	1.16637	0.219758	0.563831	1	670	tags=16%, list=7%, signal=17%				PID_IL3_PATHWAY	15	-0.589495	-1.58705	0.0215264	0.0699636	0.997	1471	tags=40%, list=16%, signal=48%
PID_FGF_PATHWAY	38	0.34696	1.16554	0.208925	0.560987	1	1458	tags=26%, list=16%, signal=31%				REACTOME_MITOCHONDRIAL_PROTEIN_IMPORT	33	-0.476483	-1.58609	0.0063425	0.0698597	0.997	1529	tags=42%, list=17%, signal=51%
KEGG_OXIDATIVE_PHOSPHORYLATION	71	0.308665	1.16456	0.219316	0.55865	1	2686	tags=42%, list=30%, signal=60%				REACTOME_CELL_CYCLE	203	-0.347931	-1.58546	0	0.0695892	0.997	1953	tags=33%, list=22%, signal=41%
ST_INTEGRIN_SIGNALING_PATHWAY	61	0.312087	1.1574	0.217923	0.572612	1	768	tags=15%, list=9%, signal=16%				PID_TELOMERASE_PATHWAY	55	-0.432546	-1.58332	0.0163265	0.0702154	0.997	1095	tags=27%, list=12%, signal=31%
REACTOME_SIGNALING_BY_HIPPO	16	0.424451	1.15657	0.26096	0.569916	1	1075	tags=31%, list=12%, signal=35%				BIOCARTA_RELA_PATHWAY	15	-0.590969	-1.58218	0.0310078	0.0702998	0.998	1537	tags=60%, list=17%, signal=72%
KEGG_JAK_STAT_SIGNALING_PATHWAY	82	0.297418	1.15617	0.210191	0.565966	1	2128	tags=30%, list=24%, signal=40%				REACTOME_PYRIMIDINE_METABOLISM	19	-0.543249	-1.57884	0.0286885	0.0715882	0.998	2104	tags=53%, list=23%, signal=69%
REACTOME_MYOGENESIS	20	0.399641	1.15446	0.265594	0.565616	1	1795	tags=40%, list=20%, signal=50%				REACTOME_DOWNSTREAM_SIGNALING_EVENTS_OF_B_CELL_RECEPTOR_BCR	35	-0.475303	-1.5726	0.0118812	0.0745945	0.998	1152	tags=37%, list=13%, signal=42%
KEGG_REGULATION_OF_ACTIN_CYTOSKELETON	131	0.274989	1.15222	0.165354	0.566661	1	1362	tags=18%, list=15%, signal=21%				PID_REG_GR_PATHWAY	57	-0.424432	-1.57055	0.0169492	0.0750706	0.998	1691	tags=32%, list=19%, signal=39%
REACTOME_LIPOPROTEIN_METABOLISM	19	0.3965	1.14812	0.240741	0.572425	1	976	tags=26%, list=11%, signal=29%				BIOCARTA_RACCYCD_PATHWAY	21	-0.52503	-1.56882	0.0236052	0.0753084	0.998	928	tags=38%, list=10%, signal=42%
PID_P53_DOWNSTREAM_PATHWAY	82	0.292963	1.14314	0.203327	0.580247	1	1731	tags=32%, list=19%, signal=39%				REACTOME_CELL_CYCLE_CHECKPOINTS	56	-0.419098	-1.55507	0.00756144	0.0833344	0.999	1306	tags=29%, list=15%, signal=33%
PID_IL8_CXCR1_PATHWAY	15	0.432345	1.1418	0.280632	0.578958	1	1458	tags=20%, list=16%, signal=24%				REACTOME_METABOLISM_OF_NUCLEOTIDES	55	-0.420895	-1.55397	0.0121951	0.0834408	0.999	2106	tags=49%, list=23%, signal=64%
SIG_INSULIN_RECEPTOR_PATHWAY_IN_CARDIAC_MYOCYTES	30	0.365116	1.14044	0.273946	0.577743	1	1569	tags=30%, list=17%, signal=36%				KEGG_T_CELL_RECEPTOR_SIGNALING_PATHWAY	65	-0.404677	-1.5379	0.0116732	0.0934964	1	953	tags=22%, list=11%, signal=24%
REACTOME_PI3K_AKT_ACTIVATION	19	0.396766	1.13936	0.271457	0.575768	1	1686	tags=42%, list=19%, signal=52%				ST_GAQ_PATHWAY	18	-0.536706	-1.53623	0.031746	0.0939169	1	551	tags=28%, list=6%, signal=30%
KEGG_INOSITOL_PHOSPHATE_METABOLISM	21	0.38399	1.13691	0.278008	0.577286	1	1999	tags=43%, list=22%, signal=55%				BIOCARTA_ATRBRCA_PATHWAY	21	-0.516464	-1.53596	0.0304762	0.0933593	1	1015	tags=29%, list=11%, signal=32%
REACTOME_GLYCEROPHOSPHOLIPID_BIOSYNTHESIS	31	0.357683	1.13365	0.243011	0.580728	1	1424	tags=29%, list=16%, signal=34%				BIOCARTA_MAPK_PATHWAY	67	-0.39941	-1.52888	0.006	0.0976208	1	1044	tags=27%, list=12%, signal=30%
PID_ANGIOPOIETIN_RECEPTOR_PATHWAY	36	0.337314	1.13111	0.269531	0.582721	1	1686	tags=25%, list=19%, signal=31%				BIOCARTA_ETS_PATHWAY	18	-0.544517	-1.52701	0.032	0.098214	1	685	tags=28%, list=8%, signal=30%
NABA_COLLAGENS	30	0.345462	1.12645	0.270386	0.590518	1	2126	tags=40%, list=24%, signal=52%				PID_CMYB_PATHWAY	47	-0.430752	-1.52515	0.0143737	0.0987295	1	1948	tags=40%, list=22%, signal=51%
PID_NCADHERIN_PATHWAY	24	0.37369	1.12621	0.288802	0.586502	1	1569	tags=29%, list=17%, signal=35%				REACTOME_SIGNALING_BY_THE_B_CELL_RECEPTOR_BCR	53	-0.415062	-1.52393	0.022449	0.0988478	1	922	tags=26%, list=10%, signal=29%
KEGG_GLYCOSPHINGOLIPID_BIOSYNTHESIS_LACTO_AND_NEOLACTO_SERIES	17	0.406974	1.12556	0.298507	0.58374	1	1084	tags=24%, list=12%, signal=27%				BIOCARTA_IL1R_PATHWAY	25	-0.496106	-1.52041	0.0425101	0.100893	1	779	tags=32%, list=9%, signal=35%
PID_IL8_CXCR2_PATHWAY	19	0.38763	1.12285	0.314066	0.586004	1	1458	tags=21%, list=16%, signal=25%				REACTOME_SYNTHESIS_OF_DNA	26	-0.486127	-1.52036	0.0253906	0.10016	1	1938	tags=50%, list=22%, signal=64%
REACTOME_PIP3_ACTIVATES_AKT_SIGNALING	16	0.406424	1.12257	0.307692	0.582248	1	1686	tags=38%, list=19%, signal=46%				REACTOME_MITOTIC_G1_G1_S_PHASES	52	-0.414585	-1.51984	0.0177165	0.0998509	1	1940	tags=46%, list=22%, signal=59%
KEGG_VIBRIO_CHOLERAE_INFECTION	38	0.326383	1.12179	0.286275	0.579724	1	2248	tags=39%, list=25%, signal=52%				PID_TRAIL_PATHWAY	17	-0.52949	-1.51823	0.0348361	0.100473	1	779	tags=35%, list=9%, signal=39%
PID_ARF6_PATHWAY	20	0.390989	1.12138	0.304175	0.576297	1	970	tags=25%, list=11%, signal=28%				PID_P53_REGULATION_PATHWAY	44	-0.424009	-1.5174	0.0200803	0.10036	1	1948	tags=39%, list=22%, signal=49%
REACTOME_COSTIMULATION_BY_THE_CD28_FAMILY	27	0.360334	1.12007	0.280242	0.575512	1	2343	tags=33%, list=26%, signal=45%				BIOCARTA_TPO_PATHWAY	17	-0.544614	-1.51256	0.0360721	0.103345	1	539	tags=24%, list=6%, signal=25%
PID_TAP63_PATHWAY	37	0.334	1.11912	0.268191	0.573786	1	114	tags=11%, list=1%, signal=11%				KEGG_HISTIDINE_METABOLISM	16	-0.547679	-1.51112	0.0448343	0.103784	1	1126	tags=25%, list=13%, signal=29%
KEGG_CYTOKINE_CYTOKINE_RECEPTOR_INTERACTION	132	0.265355	1.11838	0.215264	0.571274	1	2496	tags=35%, list=28%, signal=48%				REACTOME_G1_S_TRANSITION	37	-0.442651	-1.50966	0.0237624	0.104124	1	2347	tags=49%, list=26%, signal=66%
KEGG_ANTIGEN_PROCESSING_AND_PRESENTATION	23	0.371899	1.10724	0.335306	0.594628	1	1366	tags=35%, list=15%, signal=41%				REACTOME_FANCONI_ANEMIA_PATHWAY	17	-0.539427	-1.50233	0.0487329	0.108922	1	925	tags=35%, list=10%, signal=39%
REACTOME_ACTIVATION_OF_KAINATE_RECEPTORS_UPON_GLUTAMATE_BINDING	17	0.398761	1.10611	0.312629	0.593071	1	901	tags=24%, list=10%, signal=26%				PID_CDC42_PATHWAY	54	-0.409245	-1.49727	0.027668	0.112319	1	2937	tags=52%, list=33%, signal=77%
PID_PTP1B_PATHWAY	38	0.326808	1.10302	0.286585	0.596619	1	1611	tags=29%, list=18%, signal=35%				BIOCARTA_GPCR_PATHWAY	17	-0.532281	-1.4952	0.0528541	0.113148	1	848	tags=41%, list=9%, signal=45%
REACTOME_ANTIGEN_PROCESSING_CROSS_PRESENTATION	16	0.404182	1.10042	0.338809	0.598766	1	2527	tags=44%, list=28%, signal=61%				REACTOME_DOWNSTREAM_TCR_SIGNALING	15	-0.551876	-1.4907	0.0428571	0.116413	1	779	tags=40%, list=9%, signal=44%
KEGG_VASCULAR_SMOOTH_MUSCLE_CONTRACTION	53	0.301295	1.09595	0.289738	0.605496	1	1566	tags=25%, list=17%, signal=30%				REACTOME_RNA_POL_II_PRE_TRANSCRIPTION_EVENTS	39	-0.438843	-1.48732	0.0260521	0.118511	1	782	tags=26%, list=9%, signal=28%
REACTOME_SIGNAL_AMPLIFICATION	20	0.379381	1.09415	0.339431	0.605789	1	810	tags=20%, list=9%, signal=22%				REACTOME_SIGNALING_BY_ILS	74	-0.383041	-1.48407	0.0123967	0.120511	1	2417	tags=43%, list=27%, signal=59%
REACTOME_INTERFERON_GAMMA_SIGNALING	25	0.35733	1.09413	0.316103	0.601619	1	2259	tags=48%, list=25%, signal=64%				REACTOME_REGULATION_OF_MRNA_STABILITY_BY_PROTEINS_THAT_BIND_AU_RICH_ELEMENTS	29	-0.461079	-1.48181	0.0426829	0.121492	1	1766	tags=38%, list=20%, signal=47%
REACTOME_IMMUNOREGULATORY_INTERACTIONS_BETWEEN_A_LYMPHOID_AND_A_NON_LYMPHOID_CELL	18	0.392048	1.09269	0.345238	0.600928	1	1221	tags=33%, list=14%, signal=39%				PID_CERAMIDE_PATHWAY	35	-0.442057	-1.48171	0.0386965	0.120741	1	657	tags=34%, list=7%, signal=37%
KEGG_TYPE_II_DIABETES_MELLITUS	25	0.357928	1.09021	0.328273	0.60303	1	1386	tags=24%, list=15%, signal=28%				REACTOME_G2_M_CHECKPOINTS	31	-0.456572	-1.481	0.0574949	0.12062	1	1306	tags=32%, list=15%, signal=38%
REACTOME_NGF_SIGNALLING_VIA_TRKA_FROM_THE_PLASMA_MEMBRANE	82	0.278186	1.08994	0.276859	0.599565	1	1686	tags=30%, list=19%, signal=37%				REACTOME_RNA_POL_III_TRANSCRIPTION	15	-0.541275	-1.48099	0.0583501	0.119825	1	2629	tags=60%, list=29%, signal=85%
PID_FAK_PATHWAY	48	0.306521	1.08339	0.302041	0.612006	1	1450	tags=25%, list=16%, signal=30%				PID_IL1_PATHWAY	23	-0.487244	-1.47972	0.0510204	0.119841	1	779	tags=30%, list=9%, signal=33%
PID_INSULIN_PATHWAY	32	0.335375	1.0822	0.32	0.610818	1	1458	tags=25%, list=16%, signal=30%				REACTOME_DNA_REPAIR	71	-0.386772	-1.4781	0.0138614	0.120461	1	1783	tags=31%, list=20%, signal=38%
REACTOME_POST_TRANSLATIONAL_PROTEIN_MODIFICATION	104	0.265825	1.08171	0.289738	0.607962	1	1666	tags=25%, list=19%, signal=30%				PID_ATM_PATHWAY	29	-0.453766	-1.47564	0.0355649	0.121794	1	1175	tags=28%, list=13%, signal=32%
KEGG_GLYCINE_SERINE_AND_THREONINE_METABOLISM	21	0.367962	1.07678	0.355319	0.616425	1	822	tags=19%, list=9%, signal=21%				PID_FANCONI_PATHWAY	40	-0.429895	-1.47486	0.0326296	0.121703	1	2008	tags=38%, list=22%, signal=48%
REACTOME_NEGATIVE_REGULATORS_OF_RIG_I_MDA5_SIGNALING	18	0.372276	1.06634	0.372277	0.639003	1	411	tags=17%, list=5%, signal=17%				PID_P38_MK2_PATHWAY	18	-0.517712	-1.47155	0.0565302	0.123864	1	1040	tags=28%, list=12%, signal=31%
REACTOME_OPIOID_SIGNALLING	31	0.327301	1.06341	0.380392	0.64234	1	2107	tags=35%, list=23%, signal=46%				REACTOME_SIGNALING_BY_ERBB2	57	-0.390698	-1.46388	0.0365854	0.130024	1	979	tags=23%, list=11%, signal=25%
KEGG_ENDOCYTOSIS	112	0.255591	1.05517	0.331325	0.659888	1	2294	tags=32%, list=26%, signal=43%				KEGG_LYSINE_DEGRADATION	36	-0.435237	-1.46262	0.0416667	0.130262	1	3221	tags=61%, list=36%, signal=95%
REACTOME_NEURONAL_SYSTEM	169	0.239585	1.05352	0.330827	0.659688	1	2585	tags=36%, list=29%, signal=49%				REACTOME_DEADENYLATION_DEPENDENT_MRNA_DECAY	34	-0.436251	-1.46114	0.0486381	0.130704	1	2867	tags=53%, list=32%, signal=77%
PID_HNF3B_PATHWAY	25	0.339728	1.04918	0.362235	0.666588	1	976	tags=16%, list=11%, signal=18%				KEGG_BETA_ALANINE_METABOLISM	19	-0.498516	-1.46099	0.0649087	0.129988	1	392	tags=21%, list=4%, signal=22%
REACTOME_CELL_JUNCTION_ORGANIZATION	42	0.298001	1.04916	0.372659	0.662389	1	1132	tags=24%, list=13%, signal=27%				KEGG_LEISHMANIA_INFECTION	38	-0.433454	-1.45651	0.0363636	0.133273	1	2405	tags=45%, list=27%, signal=61%
PID_CXCR4_PATHWAY	64	0.27904	1.04736	0.343874	0.66289	1	1611	tags=20%, list=18%, signal=25%				PID_P38_MKK3_6PATHWAY	20	-0.509031	-1.45467	0.0524272	0.134068	1	1537	tags=35%, list=17%, signal=42%
REACTOME_PPARA_ACTIVATES_GENE_EXPRESSION	66	0.278301	1.0453	0.360902	0.664126	1	2024	tags=33%, list=23%, signal=43%				REACTOME_IL_2_SIGNALING	26	-0.463414	-1.45387	0.0507812	0.133959	1	2340	tags=42%, list=26%, signal=57%
PID_RXR_VDR_PATHWAY	17	0.369501	1.03696	0.421488	0.681746	1	275	tags=12%, list=3%, signal=12%				REACTOME_ACTIVATION_OF_ATR_IN_RESPONSE_TO_REPLICATION_STRESS	26	-0.475241	-1.4514	0.0439331	0.135363	1	1938	tags=42%, list=22%, signal=54%
REACTOME_SEMA4D_INDUCED_CELL_MIGRATION_AND_GROWTH_CONE_COLLAPSE	21	0.350191	1.03067	0.418	0.694095	1	26	tags=10%, list=0%, signal=10%				BIOCARTA_BCR_PATHWAY	24	-0.480718	-1.44942	0.0490798	0.136408	1	848	tags=25%, list=9%, signal=28%
PID_HEDGEHOG_GLI_PATHWAY	41	0.294926	1.0271	0.372632	0.699596	1	475	tags=15%, list=5%, signal=15%				PID_SMAD2_3NUCLEAR_PATHWAY	58	-0.389021	-1.44572	0.022541	0.13884	1	1691	tags=36%, list=19%, signal=44%
REACTOME_G_ALPHA_S_SIGNALLING_EVENTS	41	0.299442	1.02038	0.426036	0.713733	1	2375	tags=32%, list=26%, signal=43%				REACTOME_RIG_I_MDA5_MEDIATED_INDUCTION_OF_IFN_ALPHA_BETA_PATHWAYS	41	-0.414094	-1.44448	0.0456349	0.139074	1	1321	tags=34%, list=15%, signal=40%
REACTOME_GENERIC_TRANSCRIPTION_PATHWAY	126	0.24053	1.01979	0.40458	0.710925	1	992	tags=13%, list=11%, signal=14%				PID_IL12_2PATHWAY	35	-0.436489	-1.44388	0.0429448	0.138847	1	539	tags=20%, list=6%, signal=21%
ST_WNT_BETA_CATENIN_PATHWAY	24	0.337754	1.0186	0.43222	0.709704	1	1340	tags=25%, list=15%, signal=29%				BIOCARTA_EIF4_PATHWAY	15	-0.538602	-1.44028	0.0755467	0.141329	1	74	tags=20%, list=1%, signal=20%
ST_G_ALPHA_S_PATHWAY	15	0.3751	1.01144	0.415449	0.724808	1	701	tags=20%, list=8%, signal=22%				PID_BCR_5PATHWAY	45	-0.41344	-1.43705	0.0403226	0.143318	1	2184	tags=40%, list=24%, signal=53%
REACTOME_MEMBRANE_TRAFFICKING	96	0.249616	1.00837	0.459184	0.728934	1	1683	tags=23%, list=19%, signal=28%				PID_MTOR_4PATHWAY	45	-0.405556	-1.43705	0.0372671	0.142459	1	1110	tags=24%, list=12%, signal=28%
BIOCARTA_TOB1_PATHWAY	16	0.369255	1.00749	0.447598	0.727049	1	2271	tags=50%, list=25%, signal=67%				REACTOME_CELL_CYCLE_MITOTIC	167	-0.323913	-1.43628	0.004	0.142305	1	1953	tags=32%, list=22%, signal=40%
PID_A6B1_A6B4_INTEGRIN_PATHWAY	37	0.295119	1.00567	0.47318	0.727451	1	1132	tags=22%, list=13%, signal=25%				BIOCARTA_TCR_PATHWAY	28	-0.459107	-1.43054	0.052	0.147192	1	848	tags=25%, list=9%, signal=28%
PID_EPHB_FWD_PATHWAY	31	0.31379	1.00494	0.418699	0.725125	1	1732	tags=29%, list=19%, signal=36%				REACTOME_CYTOKINE_SIGNALING_IN_IMMUNE_SYSTEM	154	-0.327238	-1.42968	0.00622407	0.147062	1	1676	tags=30%, list=19%, signal=36%
PID_EPHRINB_REV_PATHWAY	23	0.33556	1.00112	0.456067	0.730957	1	821	tags=13%, list=9%, signal=14%				PID_CASPASE_PATHWAY	37	-0.4185	-1.42592	0.0493097	0.149835	1	610	tags=24%, list=7%, signal=26%
KEGG_CALCIUM_SIGNALING_PATHWAY	88	0.248583	0.997571	0.461538	0.735993	1	2294	tags=31%, list=26%, signal=41%				PID_P75_NTR_PATHWAY	37	-0.421311	-1.42434	0.0435606	0.150365	1	1667	tags=30%, list=19%, signal=36%
REACTOME_TRANSCRIPTIONAL_REGULATION_OF_WHITE_ADIPOCYTE_DIFFERENTIATION	41	0.287535	0.992925	0.460348	0.744016	1	2171	tags=39%, list=24%, signal=51%				BIOCARTA_RAS_PATHWAY	16	-0.512876	-1.42434	0.0816733	0.149503	1	469	tags=31%, list=5%, signal=33%
BIOCARTA_CTCF_PATHWAY	15	0.370136	0.98711	0.488273	0.754933	1	1039	tags=27%, list=12%, signal=30%				PID_PI3KCI_PATHWAY	23	-0.473383	-1.42079	0.0661479	0.151961	1	475	tags=17%, list=5%, signal=18%
KEGG_MELANOGENESIS	61	0.263754	0.985081	0.488593	0.756048	1	2094	tags=31%, list=23%, signal=40%				BIOCARTA_ACTINY_PATHWAY	16	-0.516544	-1.42065	0.0719697	0.151171	1	1993	tags=44%, list=22%, signal=56%
REACTOME_SIGNALING_BY_RHO_GTPASES	85	0.249255	0.983505	0.479592	0.755885	1	1749	tags=22%, list=19%, signal=27%				REACTOME_SIGNALING_BY_ERBB4	54	-0.389233	-1.41977	0.0285714	0.151158	1	922	tags=22%, list=10%, signal=25%
REACTOME_PI3K_CASCADE	33	0.303588	0.9835	0.476673	0.751619	1	2698	tags=36%, list=30%, signal=52%				REACTOME_TELOMERE_MAINTENANCE	18	-0.508143	-1.41824	0.0863454	0.151829	1	2155	tags=50%, list=24%, signal=66%
WNT_SIGNALING	61	0.269043	0.983338	0.464078	0.747854	1	1808	tags=30%, list=20%, signal=37%				BIOCARTA_P53HYPOXIA_PATHWAY	18	-0.501363	-1.41682	0.0647773	0.152378	1	1948	tags=44%, list=22%, signal=57%
REACTOME_HEMOSTASIS	263	0.211873	0.981297	0.511111	0.749019	1	1465	tags=19%, list=16%, signal=22%				REACTOME_PURINE_METABOLISM	26	-0.44783	-1.41655	0.0469388	0.151842	1	1459	tags=42%, list=16%, signal=50%
KEGG_MELANOMA	39	0.289378	0.978834	0.497976	0.751441	1	1362	tags=28%, list=15%, signal=33%				REACTOME_REGULATION_OF_MITOTIC_CELL_CYCLE	27	-0.450321	-1.41631	0.0634615	0.151154	1	3559	tags=70%, list=40%, signal=116%
REACTOME_GASTRIN_CREB_SIGNALLING_PATHWAY_VIA_PKC_AND_MAPK	96	0.243058	0.978028	0.493458	0.749379	1	2134	tags=25%, list=24%, signal=32%				PID_E2F_PATHWAY	52	-0.394263	-1.41503	0.0292969	0.151515	1	2106	tags=50%, list=23%, signal=65%
PID_AURORA_A_PATHWAY	23	0.31691	0.974003	0.488421	0.755782	1	1504	tags=35%, list=17%, signal=42%				PID_RB_1PATHWAY	48	-0.39811	-1.40878	0.0287474	0.156654	1	1948	tags=46%, list=22%, signal=58%
REACTOME_RESPIRATORY_ELECTRON_TRANSPORT	39	0.28771	0.973658	0.516194	0.752539	1	2758	tags=41%, list=31%, signal=59%				KEGG_ONE_CARBON_POOL_BY_FOLATE	17	-0.503246	-1.40833	0.103239	0.156294	1	677	tags=35%, list=8%, signal=38%
REACTOME_SEMAPHORIN_INTERACTIONS	43	0.282481	0.9694	0.51503	0.759425	1	166	tags=9%, list=2%, signal=9%				REACTOME_SIGNALING_BY_TGF_BETA_RECEPTOR_COMPLEX	37	-0.413621	-1.40665	0.0486815	0.157248	1	1134	tags=35%, list=13%, signal=40%
PID_NETRIN_PATHWAY	23	0.322176	0.968668	0.484277	0.75729	1	2081	tags=39%, list=23%, signal=51%				BIOCARTA_EPO_PATHWAY	16	-0.516874	-1.40282	0.102317	0.160106	1	539	tags=25%, list=6%, signal=27%
REACTOME_REGULATION_OF_INSULIN_SECRETION_BY_GLUCAGON_LIKE_PEPTIDE1	23	0.318241	0.967198	0.508738	0.757103	1	810	tags=22%, list=9%, signal=24%				REACTOME_RNA_POL_I_TRANSCRIPTION	16	-0.508073	-1.40141	0.0964083	0.160481	1	1094	tags=38%, list=12%, signal=43%
PID_ERBB1_INTERNALIZATION_PATHWAY	30	0.300944	0.966935	0.509554	0.753729	1	1569	tags=30%, list=17%, signal=36%				BIOCARTA_IL2_PATHWAY	21	-0.471271	-1.39398	0.103659	0.16697	1	222	tags=14%, list=2%, signal=15%
REACTOME_SIGNALING_BY_INSULIN_RECEPTOR	66	0.257025	0.964352	0.516505	0.756198	1	1386	tags=21%, list=15%, signal=25%				BIOCARTA_NTHI_PATHWAY	20	-0.487085	-1.39357	0.0818363	0.166514	1	1566	tags=40%, list=17%, signal=48%
BIOCARTA_CELLCYCLE_PATHWAY	17	0.34333	0.964238	0.494908	0.752448	1	624	tags=24%, list=7%, signal=25%				KEGG_TOLL_LIKE_RECEPTOR_SIGNALING_PATHWAY	57	-0.378705	-1.39244	0.050813	0.166953	1	779	tags=19%, list=9%, signal=21%
REACTOME_BMAL1_CLOCK_NPAS2_ACTIVATES_CIRCADIAN_EXPRESSION	20	0.330082	0.954507	0.513402	0.773241	1	992	tags=25%, list=11%, signal=28%				REACTOME_APC_C_CDC20_MEDIATED_DEGRADATION_OF_MITOTIC_PROTEINS	18	-0.49242	-1.3924	0.0769231	0.166148	1	3332	tags=72%, list=37%, signal=115%
REACTOME_CELL_CELL_COMMUNICATION	68	0.247484	0.951668	0.527163	0.776442	1	1184	tags=19%, list=13%, signal=22%				KEGG_FATTY_ACID_METABOLISM	31	-0.42657	-1.38278	0.0714286	0.175555	1	1102	tags=26%, list=12%, signal=29%
REACTOME_CYTOSOLIC_TRNA_AMINOACYLATION	18	0.345082	0.950552	0.54491	0.775234	1	925	tags=22%, list=10%, signal=25%				REACTOME_IL_RECEPTOR_SHC_SIGNALING	16	-0.506283	-1.37988	0.108216	0.177689	1	2217	tags=44%, list=25%, signal=58%
KEGG_GLYCEROLIPID_METABOLISM	29	0.296091	0.947571	0.571984	0.778531	1	1927	tags=28%, list=21%, signal=35%				PID_ECADHERIN_NASCENT_AJ_PATHWAY	33	-0.405458	-1.37678	0.0686071	0.180146	1	2063	tags=39%, list=23%, signal=51%
REACTOME_METAL_ION_SLC_TRANSPORTERS	17	0.339476	0.94381	0.525253	0.784093	1	177	tags=12%, list=2%, signal=12%				PID_GMCSF_PATHWAY	25	-0.451387	-1.37415	0.0767754	0.182245	1	1741	tags=36%, list=19%, signal=45%
PID_CXCR3_PATHWAY	26	0.305906	0.940568	0.544	0.788499	1	1296	tags=23%, list=14%, signal=27%				BIOCARTA_WNT_PATHWAY	18	-0.479776	-1.37344	0.0910853	0.182177	1	1887	tags=50%, list=21%, signal=63%
REACTOME_MUSCLE_CONTRACTION	33	0.284422	0.934199	0.59879	0.800511	1	1436	tags=24%, list=16%, signal=29%				REACTOME_TCR_SIGNALING	26	-0.437168	-1.37104	0.0891473	0.18366	1	1564	tags=38%, list=17%, signal=46%
KEGG_HEDGEHOG_SIGNALING_PATHWAY	35	0.281867	0.929706	0.571429	0.808009	1	170	tags=9%, list=2%, signal=9%				REACTOME_INNATE_IMMUNE_SYSTEM	127	-0.319429	-1.37101	0.014433	0.182753	1	813	tags=19%, list=9%, signal=20%
SIG_BCR_SIGNALING_PATHWAY	32	0.286465	0.928289	0.594705	0.807507	1	663	tags=13%, list=7%, signal=13%				KEGG_PROSTATE_CANCER	58	-0.365893	-1.36965	0.0461847	0.183415	1	813	tags=24%, list=9%, signal=26%
REACTOME_TRIGLYCERIDE_BIOSYNTHESIS	28	0.292923	0.923669	0.596273	0.814732	1	941	tags=21%, list=10%, signal=24%				REACTOME_DESTABILIZATION_OF_MRNA_BY_BRF1	15	-0.496822	-1.36802	0.0940499	0.184186	1	375	tags=20%, list=4%, signal=21%
REACTOME_TRANS_GOLGI_NETWORK_VESICLE_BUDDING	49	0.253901	0.920084	0.597222	0.81976	1	1654	tags=27%, list=18%, signal=32%				KEGG_CYTOSOLIC_DNA_SENSING_PATHWAY	19	-0.472574	-1.36008	0.0974155	0.192097	1	1287	tags=37%, list=14%, signal=43%
ST_ADRENERGIC	25	0.297023	0.917919	0.56917	0.820999	1	2717	tags=48%, list=30%, signal=69%				REACTOME_DNA_REPLICATION	87	-0.337749	-1.35848	0.0408998	0.192938	1	1953	tags=31%, list=22%, signal=39%
PID_FRA_PATHWAY	23	0.304938	0.915865	0.589691	0.82206	1	364	tags=13%, list=4%, signal=14%				REACTOME_APC_CDC20_MEDIATED_DEGRADATION_OF_NEK2A	18	-0.47297	-1.35838	0.106557	0.192083	1	3332	tags=67%, list=37%, signal=106%
KEGG_BUTANOATE_METABOLISM	22	0.305871	0.915786	0.577236	0.818213	1	670	tags=18%, list=7%, signal=20%				BIOCARTA_TID_PATHWAY	15	-0.502663	-1.35454	0.128107	0.19565	1	779	tags=33%, list=9%, signal=36%
REACTOME_GAB1_SIGNALOSOME	22	0.302279	0.912462	0.588235	0.82207	1	1686	tags=27%, list=19%, signal=33%				PID_PI3KCI_AKT_PATHWAY	22	-0.456486	-1.35428	0.102	0.195045	1	1431	tags=32%, list=16%, signal=38%
REACTOME_THROMBIN_SIGNALLING_THROUGH_PROTEINASE_ACTIVATED_RECEPTORS_PARS	23	0.304009	0.912241	0.590099	0.818614	1	1222	tags=22%, list=14%, signal=25%				REACTOME_TOLL_RECEPTOR_CASCADES	76	-0.348932	-1.35118	0.0511727	0.197867	1	1187	tags=24%, list=13%, signal=27%
KEGG_MTOR_SIGNALING_PATHWAY	29	0.283509	0.907833	0.589178	0.825646	1	1296	tags=21%, list=14%, signal=24%				BIOCARTA_PDGF_PATHWAY	23	-0.453182	-1.35111	0.082397	0.196955	1	222	tags=17%, list=2%, signal=18%
PID_THROMBIN_PAR1_PATHWAY	27	0.283999	0.903963	0.601202	0.830984	1	1275	tags=22%, list=14%, signal=26%				REACTOME_MITOTIC_M_M_G1_PHASES	74	-0.349007	-1.34563	0.0477137	0.20209	1	1953	tags=30%, list=22%, signal=38%
PID_ATF2_PATHWAY	42	0.263492	0.899519	0.611222	0.837643	1	1351	tags=24%, list=15%, signal=28%				KEGG_TYROSINE_METABOLISM	21	-0.443723	-1.34453	0.10142	0.202467	1	929	tags=24%, list=10%, signal=26%
REACTOME_ABC_FAMILY_PROTEINS_MEDIATED_TRANSPORT	19	0.307502	0.899181	0.606186	0.83446	1	792	tags=21%, list=9%, signal=23%				PID_NEPHRIN_NEPH1_PATHWAY	17	-0.478641	-1.33687	0.121569	0.210954	1	313	tags=12%, list=3%, signal=12%
REACTOME_THROMBOXANE_SIGNALLING_THROUGH_TP_RECEPTOR	15	0.333994	0.898694	0.599598	0.831665	1	810	tags=20%, list=9%, signal=22%				PID_PDGFRB_PATHWAY	86	-0.332062	-1.33346	0.0482625	0.214182	1	2000	tags=31%, list=22%, signal=40%
REACTOME_ADP_SIGNALLING_THROUGH_P2RY1	16	0.328437	0.897613	0.580042	0.830177	1	810	tags=19%, list=9%, signal=21%				PID_ERBB1_DOWNSTREAM_PATHWAY	75	-0.34184	-1.33264	0.079918	0.214153	1	2579	tags=40%, list=29%, signal=56%
KEGG_SNARE_INTERACTIONS_IN_VESICULAR_TRANSPORT	29	0.275407	0.896498	0.620332	0.828845	1	2218	tags=41%, list=25%, signal=55%				PID_ERBB2_ERBB3_PATHWAY	32	-0.405545	-1.3237	0.083503	0.224921	1	772	tags=19%, list=9%, signal=20%
REACTOME_CELL_SURFACE_INTERACTIONS_AT_THE_VASCULAR_WALL	55	0.243652	0.895534	0.659363	0.827174	1	1132	tags=15%, list=13%, signal=17%				KEGG_UBIQUITIN_MEDIATED_PROTEOLYSIS	102	-0.322833	-1.32316	0.0461847	0.224646	1	2010	tags=32%, list=22%, signal=41%
PID_LYMPH_ANGIOGENESIS_PATHWAY	20	0.304789	0.893537	0.614341	0.82814	1	1222	tags=25%, list=14%, signal=29%				BIOCARTA_EGF_PATHWAY	25	-0.424714	-1.32241	0.11501	0.22464	1	222	tags=16%, list=2%, signal=16%
REACTOME_SIGNALING_BY_FGFR	58	0.241192	0.886909	0.669371	0.839965	1	2094	tags=33%, list=23%, signal=42%				REACTOME_ANTIGEN_PROCESSING_UBIQUITINATION_PROTEASOME_DEGRADATION	120	-0.311619	-1.31208	0.0327198	0.23689	1	2608	tags=38%, list=29%, signal=53%
KEGG_SYSTEMIC_LUPUS_ERYTHEMATOSUS	25	0.282608	0.886803	0.646718	0.83636	1	1010	tags=16%, list=11%, signal=18%				BIOCARTA_FCER1_PATHWAY	21	-0.45696	-1.30861	0.140152	0.240657	1	848	tags=24%, list=9%, signal=26%
REACTOME_TRANSMISSION_ACROSS_CHEMICAL_SYNAPSES	113	0.211937	0.884901	0.745527	0.837023	1	2558	tags=35%, list=28%, signal=49%				REACTOME_PI3K_EVENTS_IN_ERBB4_SIGNALING	21	-0.434763	-1.30725	0.145129	0.241377	1	922	tags=29%, list=10%, signal=32%
KEGG_FC_GAMMA_R_MEDIATED_PHAGOCYTOSIS	50	0.248421	0.884035	0.659619	0.83517	1	1277	tags=16%, list=14%, signal=19%				KEGG_ENDOMETRIAL_CANCER	37	-0.390571	-1.30663	0.100746	0.241071	1	2546	tags=46%, list=28%, signal=64%
KEGG_N_GLYCAN_BIOSYNTHESIS	39	0.259507	0.878544	0.646809	0.843872	1	1662	tags=31%, list=19%, signal=38%				PID_MET_PATHWAY	55	-0.352501	-1.30617	0.100604	0.240646	1	1849	tags=29%, list=21%, signal=36%
REACTOME_SIGNALING_BY_BMP	15	0.32227	0.877802	0.635802	0.841731	1	1785	tags=27%, list=20%, signal=33%				KEGG_THYROID_CANCER	22	-0.440054	-1.30485	0.129921	0.241339	1	718	tags=23%, list=8%, signal=25%
REACTOME_GPCR_LIGAND_BINDING	155	0.203828	0.876692	0.787645	0.840288	1	2912	tags=33%, list=32%, signal=48%				KEGG_VIRAL_MYOCARDITIS	35	-0.387748	-1.30421	0.104	0.24121	1	950	tags=29%, list=11%, signal=32%
REACTOME_RORA_ACTIVATES_CIRCADIAN_EXPRESSION	16	0.311664	0.872005	0.651357	0.847307	1	1869	tags=44%, list=21%, signal=55%				PID_HDAC_CLASSII_PATHWAY	27	-0.406416	-1.30102	0.119374	0.244311	1	1116	tags=30%, list=12%, signal=34%
KEGG_ADHERENS_JUNCTION	58	0.235275	0.868693	0.700197	0.850861	1	1569	tags=26%, list=17%, signal=31%				REACTOME_INHIBITION_OF_THE_PROTEOLYTIC_ACTIVITY_OF_APC_C_REQUIRED_FOR_THE_ONSET_OF_ANAPHASE_BY_MITOTIC_SPINDLE_CHECKPOINT_COMPONENTS	16	-0.475257	-1.29844	0.15507	0.246778	1	3332	tags=69%, list=37%, signal=109%
REACTOME_CIRCADIAN_CLOCK	33	0.26147	0.864529	0.655738	0.856392	1	1591	tags=30%, list=18%, signal=37%				REACTOME_IL_3_5_AND_GM_CSF_SIGNALING	30	-0.402181	-1.29623	0.129225	0.248808	1	2417	tags=37%, list=27%, signal=50%
KEGG_INTESTINAL_IMMUNE_NETWORK_FOR_IGA_PRODUCTION	20	0.304552	0.864459	0.666667	0.85277	1	2543	tags=45%, list=28%, signal=63%				KEGG_MISMATCH_REPAIR	16	-0.47461	-1.2943	0.134921	0.250313	1	2050	tags=44%, list=23%, signal=57%
KEGG_COMPLEMENT_AND_COAGULATION_CASCADES	31	0.266003	0.861585	0.67387	0.855293	1	2552	tags=35%, list=28%, signal=49%				ST_GA13_PATHWAY	23	-0.427962	-1.29001	0.145098	0.255409	1	551	tags=17%, list=6%, signal=18%
KEGG_PEROXISOME	39	0.250783	0.857955	0.694045	0.859276	1	2156	tags=33%, list=24%, signal=44%				REACTOME_APOPTOTIC_EXECUTION_PHASE	30	-0.397649	-1.28614	0.128151	0.260063	1	2936	tags=60%, list=33%, signal=89%
PID_ALK1_PATHWAY	20	0.292382	0.856718	0.692	0.85809	1	2171	tags=35%, list=24%, signal=46%				PID_LKB1_PATHWAY	25	-0.417527	-1.28242	0.130952	0.264178	1	1040	tags=24%, list=12%, signal=27%
REACTOME_ERK_MAPK_TARGETS	15	0.312109	0.852485	0.681542	0.863158	1	1841	tags=33%, list=20%, signal=42%				REACTOME_APC_C_CDC20_MEDIATED_DEGRADATION_OF_CYCLIN_B	15	-0.46897	-1.26885	0.15534	0.283125	1	3332	tags=67%, list=37%, signal=106%
REACTOME_YAP1_AND_WWTR1_TAZ_STIMULATED_GENE_EXPRESSION	17	0.30306	0.845638	0.693333	0.874078	1	1869	tags=29%, list=21%, signal=37%				BIOCARTA_MAL_PATHWAY	16	-0.465584	-1.26478	0.184369	0.288092	1	430	tags=25%, list=5%, signal=26%
BIOCARTA_NFAT_PATHWAY	26	0.271812	0.843726	0.715746	0.874437	1	1352	tags=27%, list=15%, signal=32%				BIOCARTA_MITOCHONDRIA_PATHWAY	16	-0.464517	-1.26263	0.165725	0.290021	1	3146	tags=63%, list=35%, signal=96%
REACTOME_LYSOSOME_VESICLE_BIOGENESIS	22	0.286723	0.843124	0.739479	0.872031	1	1207	tags=27%, list=13%, signal=31%				KEGG_RIG_I_LIKE_RECEPTOR_SIGNALING_PATHWAY	41	-0.362591	-1.26118	0.11753	0.291077	1	1303	tags=29%, list=15%, signal=34%
REACTOME_PHOSPHOLIPASE_C_MEDIATED_CASCADE	22	0.283043	0.840631	0.710794	0.873522	1	2223	tags=36%, list=25%, signal=48%				KEGG_ADIPOCYTOKINE_SIGNALING_PATHWAY	47	-0.352789	-1.25959	0.134921	0.292151	1	1291	tags=26%, list=14%, signal=30%
KEGG_EPITHELIAL_CELL_SIGNALING_IN_HELICOBACTER_PYLORI_INFECTION	53	0.229889	0.834314	0.76951	0.882589	1	1263	tags=19%, list=14%, signal=22%				KEGG_PATHOGENIC_ESCHERICHIA_COLI_INFECTION	38	-0.36305	-1.2586	0.139721	0.292644	1	1187	tags=26%, list=13%, signal=30%
KEGG_PHOSPHATIDYLINOSITOL_SIGNALING_SYSTEM	32	0.258871	0.828924	0.723926	0.889381	1	1999	tags=31%, list=22%, signal=40%				KEGG_COLORECTAL_CANCER	48	-0.346269	-1.25638	0.118852	0.295097	1	718	tags=19%, list=8%, signal=20%
REACTOME_INTEGRATION_OF_ENERGY_METABOLISM	62	0.222132	0.828051	0.795635	0.887295	1	2375	tags=35%, list=26%, signal=48%				REACTOME_PROCESSING_OF_CAPPED_INTRONLESS_PRE_MRNA	18	-0.435169	-1.25335	0.185859	0.298672	1	2701	tags=44%, list=30%, signal=63%
REACTOME_REGULATION_OF_INSULIN_SECRETION	48	0.231286	0.827999	0.766046	0.883656	1	810	tags=15%, list=9%, signal=16%				KEGG_CHRONIC_MYELOID_LEUKEMIA	56	-0.342427	-1.25329	0.137787	0.297518	1	1940	tags=36%, list=22%, signal=45%
PID_TXA2PATHWAY	35	0.243306	0.819891	0.760994	0.89545	1	1450	tags=17%, list=16%, signal=20%				REACTOME_SIGNALLING_BY_NGF	138	-0.289012	-1.25024	0.0703125	0.301219	1	1806	tags=28%, list=20%, signal=34%
KEGG_CARDIAC_MUSCLE_CONTRACTION	28	0.258001	0.816824	0.739464	0.89742	1	1978	tags=29%, list=22%, signal=37%				REACTOME_TRANSPORT_OF_VITAMINS_NUCLEOSIDES_AND_RELATED_MOLECULES	23	-0.403219	-1.25006	0.157791	0.300301	1	1820	tags=35%, list=20%, signal=44%
REACTOME_NEUROTRANSMITTER_RECEPTOR_BINDING_AND_DOWNSTREAM_TRANSMISSION_IN_THE_POSTSYNAPTIC_CELL	78	0.208493	0.815763	0.83463	0.895713	1	2943	tags=46%, list=33%, signal=68%				KEGG_AMYOTROPHIC_LATERAL_SCLEROSIS_ALS	34	-0.37828	-1.24872	0.142	0.301159	1	2598	tags=41%, list=29%, signal=58%
KEGG_BASAL_CELL_CARCINOMA	40	0.237476	0.815443	0.799574	0.892595	1	1578	tags=23%, list=18%, signal=27%				KEGG_PRIMARY_IMMUNODEFICIENCY	21	-0.4208	-1.24816	0.174168	0.300705	1	3574	tags=71%, list=40%, signal=118%
PID_TRKR_PATHWAY	44	0.231834	0.808996	0.792969	0.900695	1	1795	tags=25%, list=20%, signal=31%				ST_PHOSPHOINOSITIDE_3_KINASE_PATHWAY	22	-0.414435	-1.24668	0.167002	0.301796	1	2184	tags=32%, list=24%, signal=42%
PID_INTEGRIN_A4B1_PATHWAY	19	0.276587	0.800586	0.75378	0.911916	1	1132	tags=21%, list=13%, signal=24%				PID_ILK_PATHWAY	32	-0.374193	-1.2459	0.149701	0.301802	1	1740	tags=38%, list=19%, signal=46%
PID_TCPTP_PATHWAY	28	0.249808	0.791402	0.823762	0.923889	1	1150	tags=21%, list=13%, signal=24%				PID_FAS_PATHWAY	25	-0.401134	-1.24573	0.168033	0.300826	1	1492	tags=28%, list=17%, signal=33%
REACTOME_LOSS_OF_NLP_FROM_MITOTIC_CENTROSOMES	31	0.243838	0.789931	0.803838	0.922591	1	2011	tags=26%, list=22%, signal=33%				PID_ENDOTHELIN_PATHWAY	42	-0.357473	-1.24221	0.160784	0.305039	1	539	tags=14%, list=6%, signal=15%
KEGG_MAPK_SIGNALING_PATHWAY	166	0.181155	0.789315	0.960396	0.91973	1	1619	tags=20%, list=18%, signal=25%				BIOCARTA_G2_PATHWAY	17	-0.453279	-1.2415	0.195076	0.304848	1	1040	tags=35%, list=12%, signal=40%
REACTOME_PLC_BETA_MEDIATED_EVENTS	18	0.271612	0.771639	0.791045	0.94376	1	2094	tags=33%, list=23%, signal=43%				PID_NECTIN_PATHWAY	16	-0.451817	-1.23875	0.203065	0.307947	1	1736	tags=38%, list=19%, signal=46%
REACTOME_REGULATION_OF_HYPOXIA_INDUCIBLE_FACTOR_HIF_BY_OXYGEN	16	0.280227	0.76941	0.769685	0.943232	1	1456	tags=25%, list=16%, signal=30%				REACTOME_DESTABILIZATION_OF_MRNA_BY_TRISTETRAPROLIN_TTP	15	-0.458583	-1.23816	0.196	0.307625	1	375	tags=20%, list=4%, signal=21%
REACTOME_SIGNALING_BY_ROBO_RECEPTOR	19	0.268116	0.76533	0.785433	0.94532	1	1795	tags=21%, list=20%, signal=26%				REACTOME_MEIOSIS	44	-0.354729	-1.23663	0.146045	0.308779	1	1175	tags=23%, list=13%, signal=26%
REACTOME_RECRUITMENT_OF_MITOTIC_CENTROSOME_PROTEINS_AND_COMPLEXES	37	0.228392	0.764653	0.865191	0.942501	1	1197	tags=16%, list=13%, signal=19%				BIOCARTA_CARM_ER_PATHWAY	25	-0.402707	-1.23258	0.184676	0.314237	1	1960	tags=40%, list=22%, signal=51%
REACTOME_RESPIRATORY_ELECTRON_TRANSPORT_ATP_SYNTHESIS_BY_CHEMIOSMOTIC_COUPLING_AND_HEAT_PRODUCTION_BY_UNCOUPLING_PROTEINS_	49	0.210283	0.759093	0.887097	0.946682	1	1533	tags=20%, list=17%, signal=24%				ST_GA12_PATHWAY	15	-0.452715	-1.23213	0.205179	0.313669	1	222	tags=13%, list=2%, signal=14%
REACTOME_BIOLOGICAL_OXIDATIONS	29	0.239355	0.75793	0.826172	0.944737	1	844	tags=17%, list=9%, signal=19%				BIOCARTA_G1_PATHWAY	23	-0.403734	-1.23106	0.192678	0.314117	1	928	tags=26%, list=10%, signal=29%
REACTOME_O_LINKED_GLYCOSYLATION_OF_MUCINS	28	0.237609	0.755257	0.840085	0.944783	1	852	tags=11%, list=9%, signal=12%				REACTOME_TRAF6_MEDIATED_NFKB_ACTIVATION	17	-0.445505	-1.23038	0.190945	0.313897	1	1152	tags=41%, list=13%, signal=47%
REACTOME_RECYCLING_PATHWAY_OF_L1	22	0.250323	0.737384	0.851852	0.96436	1	1207	tags=18%, list=13%, signal=21%				REACTOME_G_ALPHA1213_SIGNALLING_EVENTS	52	-0.333479	-1.22928	0.117417	0.314378	1	2234	tags=33%, list=25%, signal=43%
REACTOME_PEPTIDE_LIGAND_BINDING_RECEPTORS	69	0.189807	0.735547	0.95057	0.962746	1	2543	tags=28%, list=28%, signal=38%				BIOCARTA_INSULIN_PATHWAY	17	-0.431727	-1.22772	0.193424	0.31576	1	222	tags=18%, list=2%, signal=18%
REACTOME_G_ALPHA_I_SIGNALLING_EVENTS	83	0.188447	0.730104	0.958498	0.965377	1	2543	tags=30%, list=28%, signal=42%				PID_AVB3_OPN_PATHWAY	23	-0.415069	-1.226	0.208502	0.317325	1	469	tags=22%, list=5%, signal=23%
BIOCARTA_ERK_PATHWAY	21	0.253989	0.727284	0.849785	0.964981	1	1611	tags=33%, list=18%, signal=41%				KEGG_HUNTINGTONS_DISEASE	101	-0.299761	-1.22593	0.126338	0.316208	1	1618	tags=26%, list=18%, signal=31%
BIOCARTA_NKT_PATHWAY	19	0.255698	0.720898	0.857143	0.968469	1	2343	tags=42%, list=26%, signal=57%				KEGG_HOMOLOGOUS_RECOMBINATION	21	-0.405011	-1.22198	0.186583	0.321208	1	1357	tags=24%, list=15%, signal=28%
REACTOME_MITOTIC_G2_G2_M_PHASES	48	0.199315	0.699915	0.931535	0.985901	1	1197	tags=15%, list=13%, signal=17%				REACTOME_DOUBLE_STRAND_BREAK_REPAIR	20	-0.411663	-1.21976	0.189189	0.323522	1	1732	tags=30%, list=19%, signal=37%
REACTOME_ADHERENS_JUNCTIONS_INTERACTIONS	16	0.253091	0.691862	0.876797	0.989366	1	1004	tags=19%, list=11%, signal=21%				BIOCARTA_P38MAPK_PATHWAY	32	-0.369862	-1.21967	0.175926	0.322419	1	1044	tags=28%, list=12%, signal=32%
PID_ERBB1_RECEPTOR_PROXIMAL_PATHWAY	21	0.23453	0.690603	0.894118	0.986604	1	475	tags=10%, list=5%, signal=10%				REACTOME_PI3K_EVENTS_IN_ERBB2_SIGNALING	27	-0.38541	-1.21961	0.192623	0.321294	1	922	tags=22%, list=10%, signal=25%
REACTOME_KINESINS	19	0.235384	0.68572	0.888031	0.987044	1	56	tags=5%, list=1%, signal=5%				REACTOME_PRE_NOTCH_TRANSCRIPTION_AND_TRANSLATION	17	-0.43512	-1.21888	0.196911	0.321227	1	66	tags=12%, list=1%, signal=12%
PID_IFNG_PATHWAY	26	0.218628	0.673405	0.930962	0.993172	1	2209	tags=42%, list=25%, signal=56%				SIG_REGULATION_OF_THE_ACTIN_CYTOSKELETON_BY_RHO_GTPASES	24	-0.399072	-1.21771	0.177291	0.321921	1	1660	tags=38%, list=18%, signal=46%
REACTOME_GPCR_DOWNSTREAM_SIGNALING	210	0.150191	0.666708	1	0.994027	1	2543	tags=26%, list=28%, signal=36%				KEGG_GLUTATHIONE_METABOLISM	30	-0.386012	-1.21485	0.185484	0.325384	1	2119	tags=40%, list=24%, signal=52%
REACTOME_SHC_MEDIATED_CASCADE	17	0.234331	0.663653	0.916836	0.992398	1	102	tags=6%, list=1%, signal=6%				BIOCARTA_RHO_PATHWAY	26	-0.38593	-1.21197	0.191205	0.328716	1	2616	tags=54%, list=29%, signal=76%
PID_GLYPICAN_1PATHWAY	20	0.226408	0.661613	0.926882	0.990144	1	2171	tags=35%, list=24%, signal=46%				KEGG_PURINE_METABOLISM	62	-0.323691	-1.21132	0.155602	0.328534	1	2367	tags=37%, list=26%, signal=50%
KEGG_O_GLYCAN_BIOSYNTHESIS	17	0.234262	0.65303	0.924335	0.991998	1	852	tags=12%, list=9%, signal=13%				PID_ERBB4_PATHWAY	27	-0.380818	-1.20903	0.168357	0.331154	1	772	tags=19%, list=9%, signal=20%
REACTOME_CLASS_A1_RHODOPSIN_LIKE_RECEPTORS	110	0.15859	0.646722	1	0.992115	1	2543	tags=25%, list=28%, signal=34%				REACTOME_HOMOLOGOUS_RECOMBINATION_REPAIR_OF_REPLICATION_INDEPENDENT_DOUBLE_STRAND_BREAKS	15	-0.445028	-1.20557	0.218254	0.335259	1	1732	tags=33%, list=19%, signal=41%
KEGG_DORSO_VENTRAL_AXIS_FORMATION	18	0.224378	0.644049	0.929499	0.989908	1	1903	tags=22%, list=21%, signal=28%				KEGG_ERBB_SIGNALING_PATHWAY	57	-0.327536	-1.20262	0.171779	0.338898	1	922	tags=16%, list=10%, signal=17%
KEGG_LEUKOCYTE_TRANSENDOTHELIAL_MIGRATION	68	0.168912	0.643535	0.988417	0.986496	1	1132	tags=12%, list=13%, signal=13%				REACTOME_FACTORS_INVOLVED_IN_MEGAKARYOCYTE_DEVELOPMENT_AND_PLATELET_PRODUCTION	74	-0.309278	-1.20208	0.133858	0.33866	1	2066	tags=39%, list=23%, signal=50%
KEGG_GLYCEROPHOSPHOLIPID_METABOLISM	29	0.197731	0.633866	0.960986	0.988116	1	1216	tags=17%, list=14%, signal=20%				PID_S1P_S1P2_PATHWAY	21	-0.400328	-1.19829	0.216891	0.34379	1	322	tags=14%, list=4%, signal=15%
PID_EPO_PATHWAY	25	0.204292	0.632781	0.9375	0.985116	1	1458	tags=20%, list=16%, signal=24%				KEGG_PATHWAYS_IN_CANCER	228	-0.262514	-1.19576	0.0842105	0.346841	1	807	tags=16%, list=9%, signal=17%
REACTOME_INSULIN_SYNTHESIS_AND_PROCESSING	16	0.226931	0.628609	0.946058	0.983427	1	2218	tags=38%, list=25%, signal=50%				PID_RAC1_REG_PATHWAY	32	-0.367079	-1.19245	0.198874	0.351115	1	3312	tags=59%, list=37%, signal=94%
ST_P38_MAPK_PATHWAY	30	0.194301	0.624878	0.974359	0.981498	1	1840	tags=23%, list=20%, signal=29%				BIOCARTA_IGF1_PATHWAY	16	-0.432322	-1.18644	0.250497	0.360328	1	222	tags=19%, list=2%, signal=19%
REACTOME_ACTIVATED_NOTCH1_TRANSMITS_SIGNAL_TO_THE_NUCLEUS	17	0.222947	0.618249	0.929435	0.980768	1	2642	tags=47%, list=29%, signal=67%				BIOCARTA_TGFB_PATHWAY	18	-0.41546	-1.18488	0.241379	0.361696	1	1948	tags=50%, list=22%, signal=64%
REACTOME_NUCLEAR_EVENTS_KINASE_AND_TRANSCRIPTION_FACTOR_ACTIVATION	18	0.22291	0.608154	0.96748	0.981298	1	1841	tags=28%, list=20%, signal=35%				PID_TCR_PATHWAY	45	-0.331084	-1.184	0.183794	0.361816	1	2683	tags=42%, list=30%, signal=60%
PID_IL27_PATHWAY	22	0.195311	0.587689	0.978557	0.9847	1	2276	tags=32%, list=25%, signal=43%				BIOCARTA_AT1R_PATHWAY	23	-0.392695	-1.18347	0.215726	0.361345	1	848	tags=22%, list=9%, signal=24%
KEGG_GLYCOSAMINOGLYCAN_BIOSYNTHESIS_HEPARAN_SULFATE	19	0.195975	0.567957	0.979079	0.986131	1	338	tags=5%, list=4%, signal=5%				REACTOME_INTERFERON_SIGNALING	80	-0.300578	-1.18347	0.169492	0.360045	1	1676	tags=31%, list=19%, signal=38%
												KEGG_RNA_DEGRADATION	43	-0.332527	-1.18314	0.187368	0.359282	1	2867	tags=53%, list=32%, signal=78%
												REACTOME_AMINE_LIGAND_BINDING_RECEPTORS	20	-0.40645	-1.18187	0.23913	0.36021	1	12	tags=5%, list=0%, signal=5%
												KEGG_PYRIMIDINE_METABOLISM	43	-0.337934	-1.17524	0.208417	0.370407	1	2106	tags=37%, list=23%, signal=48%
												REACTOME_SIGNALING_BY_SCF_KIT	51	-0.326222	-1.17347	0.194831	0.372034	1	1547	tags=25%, list=17%, signal=31%
												BIOCARTA_IL6_PATHWAY	20	-0.404933	-1.17323	0.231225	0.3711	1	2298	tags=45%, list=26%, signal=60%
												REACTOME_NUCLEOTIDE_EXCISION_REPAIR	26	-0.380468	-1.1732	0.235537	0.369833	1	1783	tags=31%, list=20%, signal=38%
												REACTOME_CYCLIN_E_ASSOCIATED_EVENTS_DURING_G1_S_TRANSITION_	16	-0.425683	-1.1654	0.280808	0.382045	1	615	tags=25%, list=7%, signal=27%
												PID_VEGFR1_2_PATHWAY	44	-0.330286	-1.16516	0.228346	0.381233	1	951	tags=20%, list=11%, signal=23%
												REACTOME_MEIOTIC_RECOMBINATION	23	-0.382736	-1.16467	0.208417	0.380696	1	1175	tags=26%, list=13%, signal=30%
												REACTOME_SLC_MEDIATED_TRANSMEMBRANE_TRANSPORT	179	-0.261474	-1.16108	0.126531	0.385781	1	1680	tags=23%, list=19%, signal=28%
												REACTOME_SIGNALING_BY_FGFR1_MUTANTS	15	-0.431619	-1.16095	0.247335	0.384701	1	2139	tags=40%, list=24%, signal=52%
												REACTOME_MEIOTIC_SYNAPSIS	22	-0.398098	-1.16017	0.256098	0.384678	1	878	tags=23%, list=10%, signal=25%
												REACTOME_MAP_KINASE_ACTIVATION_IN_TLR_CASCADE	34	-0.349363	-1.1534	0.223092	0.395127	1	997	tags=21%, list=11%, signal=23%
												KEGG_SMALL_CELL_LUNG_CANCER	57	-0.3129	-1.15129	0.213483	0.39769	1	1101	tags=23%, list=12%, signal=26%
												REACTOME_TGF_BETA_RECEPTOR_SIGNALING_ACTIVATES_SMADS	16	-0.407684	-1.1509	0.268245	0.397109	1	2291	tags=50%, list=26%, signal=67%
												KEGG_ABC_TRANSPORTERS	30	-0.356449	-1.15003	0.238447	0.397501	1	1279	tags=27%, list=14%, signal=31%
												PID_RETINOIC_ACID_PATHWAY	21	-0.390433	-1.14942	0.268627	0.397281	1	1948	tags=33%, list=22%, signal=42%
												REACTOME_GLOBAL_GENOMIC_NER_GG_NER	23	-0.378007	-1.14792	0.255102	0.39866	1	1783	tags=30%, list=20%, signal=38%
												REACTOME_SIGNALING_BY_EGFR_IN_CANCER	68	-0.292796	-1.14242	0.22	0.407484	1	979	tags=19%, list=11%, signal=21%
												KEGG_CHEMOKINE_SIGNALING_PATHWAY	100	-0.279515	-1.14031	0.191358	0.409799	1	2457	tags=32%, list=27%, signal=44%
												PID_AR_PATHWAY	32	-0.348862	-1.14008	0.243354	0.40891	1	1960	tags=34%, list=22%, signal=44%
												BIOCARTA_MYOSIN_PATHWAY	21	-0.3912	-1.13928	0.291925	0.409253	1	2616	tags=52%, list=29%, signal=74%
												PID_LYSOPHOSPHOLIPID_PATHWAY	42	-0.3283	-1.13825	0.25	0.409798	1	469	tags=14%, list=5%, signal=15%
												PID_RET_PATHWAY	28	-0.36257	-1.13588	0.292969	0.412779	1	813	tags=14%, list=9%, signal=16%
												BIOCARTA_PAR1_PATHWAY	24	-0.377642	-1.13556	0.286837	0.411966	1	1218	tags=33%, list=14%, signal=38%
												PID_AURORA_B_PATHWAY	33	-0.346421	-1.13533	0.256311	0.411045	1	1339	tags=18%, list=15%, signal=21%
												REACTOME_DOWNSTREAM_SIGNAL_TRANSDUCTION	49	-0.318465	-1.13511	0.255578	0.41015	1	979	tags=18%, list=11%, signal=21%
												SA_B_CELL_RECEPTOR_COMPLEXES	22	-0.380087	-1.13322	0.282	0.412329	1	2123	tags=32%, list=24%, signal=42%
												PID_CD8_TCR_DOWNSTREAM_PATHWAY	33	-0.333904	-1.12864	0.270378	0.419216	1	679	tags=18%, list=8%, signal=20%
												BIOCARTA_IL12_PATHWAY	15	-0.408015	-1.11464	0.305343	0.444259	1	1445	tags=33%, list=16%, signal=40%
												PID_IGF1_PATHWAY	18	-0.390359	-1.11195	0.295218	0.448195	1	2777	tags=56%, list=31%, signal=80%
												KEGG_OOCYTE_MEIOSIS	59	-0.299484	-1.11031	0.263889	0.450054	1	1040	tags=19%, list=12%, signal=21%
												REACTOME_APC_C_CDH1_MEDIATED_DEGRADATION_OF_CDC20_AND_OTHER_APC_C_CDH1_TARGETED_PROTEINS_IN_LATE_MITOSIS_EARLY_G1	17	-0.389219	-1.10952	0.325203	0.450045	1	3459	tags=65%, list=39%, signal=105%
												KEGG_NUCLEOTIDE_EXCISION_REPAIR	31	-0.337341	-1.10814	0.280392	0.451465	1	1783	tags=26%, list=20%, signal=32%
												REACTOME_SIGNALLING_TO_RAS	21	-0.375868	-1.10483	0.324324	0.456548	1	222	tags=14%, list=2%, signal=15%
												KEGG_VEGF_SIGNALING_PATHWAY	30	-0.344207	-1.10446	0.319444	0.455834	1	673	tags=17%, list=7%, signal=18%
												PID_IL6_7_PATHWAY	30	-0.340496	-1.1008	0.285429	0.461615	1	2397	tags=37%, list=27%, signal=50%
												PID_BETA_CATENIN_NUC_PATHWAY	52	-0.305288	-1.09482	0.278557	0.472012	1	1948	tags=35%, list=22%, signal=44%
												PID_PS1_PATHWAY	32	-0.33594	-1.09449	0.311475	0.471208	1	2463	tags=44%, list=27%, signal=60%
												PID_MAPK_TRK_PATHWAY	30	-0.334205	-1.09394	0.337302	0.470849	1	1563	tags=33%, list=17%, signal=40%
												REACTOME_SIGNALING_BY_PDGF	67	-0.287876	-1.09263	0.267068	0.472016	1	979	tags=16%, list=11%, signal=18%
												ST_INTERLEUKIN_4_PATHWAY	20	-0.366472	-1.08984	0.334669	0.476173	1	2298	tags=35%, list=26%, signal=47%
												PID_HIF1A_PATHWAY	15	-0.400153	-1.08733	0.328155	0.479906	1	1998	tags=40%, list=22%, signal=51%
												REACTOME_TRANSCRIPTION_COUPLED_NER_TC_NER	21	-0.361572	-1.08615	0.345679	0.48077	1	1783	tags=29%, list=20%, signal=36%
												REACTOME_AMINO_ACID_AND_OLIGOPEPTIDE_SLC_TRANSPORTERS	37	-0.315715	-1.07594	0.340249	0.5	1	2997	tags=54%, list=33%, signal=81%
												KEGG_LONG_TERM_POTENTIATION	32	-0.324927	-1.07572	0.319018	0.498853	1	2054	tags=34%, list=23%, signal=44%
												KEGG_CITRATE_CYCLE_TCA_CYCLE	23	-0.358054	-1.07406	0.33271	0.500673	1	2193	tags=48%, list=24%, signal=63%
												REACTOME_APOPTOTIC_CLEAVAGE_OF_CELLULAR_PROTEINS	24	-0.349299	-1.07158	0.347826	0.50447	1	2457	tags=50%, list=27%, signal=69%
												SIG_CHEMOTAXIS	28	-0.338361	-1.07062	0.342	0.504941	1	757	tags=21%, list=8%, signal=23%
												KEGG_BLADDER_CANCER	31	-0.332012	-1.07053	0.356557	0.503595	1	1215	tags=29%, list=14%, signal=33%
												PID_KIT_PATHWAY	36	-0.318079	-1.07034	0.346473	0.502461	1	2170	tags=28%, list=24%, signal=36%
												BIOCARTA_INTEGRIN_PATHWAY	31	-0.322647	-1.069	0.34433	0.503633	1	235	tags=13%, list=3%, signal=13%
												REACTOME_METABOLISM_OF_VITAMINS_AND_COFACTORS	32	-0.329689	-1.06844	0.361829	0.503179	1	2482	tags=41%, list=28%, signal=56%
												REACTOME_AMINO_ACID_TRANSPORT_ACROSS_THE_PLASMA_MEMBRANE	24	-0.350826	-1.06762	0.369048	0.503382	1	3183	tags=58%, list=35%, signal=90%
												REACTOME_CHEMOKINE_RECEPTORS_BIND_CHEMOKINES	18	-0.37209	-1.06606	0.338374	0.50515	1	1402	tags=22%, list=16%, signal=26%
												PID_FOXO_PATHWAY	37	-0.314215	-1.06069	0.340816	0.514751	1	1040	tags=24%, list=12%, signal=27%
												PID_NFAT_TFPATHWAY	28	-0.334979	-1.05901	0.371901	0.516557	1	928	tags=18%, list=10%, signal=20%
												REACTOME_INTEGRIN_ALPHAIIB_BETA3_SIGNALING	22	-0.358585	-1.05799	0.368098	0.517075	1	2722	tags=50%, list=30%, signal=72%
												REACTOME_IL1_SIGNALING	24	-0.351168	-1.05793	0.362617	0.515664	1	779	tags=25%, list=9%, signal=27%
												PID_HIF1_TFPATHWAY	44	-0.303899	-1.05699	0.348162	0.516082	1	1985	tags=41%, list=22%, signal=52%
												REACTOME_TRANSCRIPTIONAL_ACTIVITY_OF_SMAD2_SMAD3_SMAD4_HETEROTRIMER	24	-0.340354	-1.05603	0.366472	0.51658	1	1057	tags=29%, list=12%, signal=33%
												REACTOME_FORMATION_OF_INCISION_COMPLEX_IN_GG_NER	18	-0.373695	-1.05409	0.380392	0.519211	1	1049	tags=22%, list=12%, signal=25%
												KEGG_GLYCOLYSIS_GLUCONEOGENESIS	31	-0.327676	-1.05405	0.351406	0.517767	1	949	tags=19%, list=11%, signal=22%
												PID_ECADHERIN_KERATINOCYTE_PATHWAY	16	-0.386668	-1.05045	0.393145	0.523579	1	718	tags=19%, list=8%, signal=20%
												REACTOME_GLUCOSE_METABOLISM	25	-0.339153	-1.04728	0.376518	0.528719	1	1180	tags=28%, list=13%, signal=32%
												PID_MYC_PATHWAY	16	-0.375367	-1.04579	0.399602	0.530419	1	1775	tags=44%, list=20%, signal=54%
												REACTOME_PYRUVATE_METABOLISM_AND_CITRIC_ACID_TCA_CYCLE	28	-0.328294	-1.04397	0.356322	0.532752	1	2193	tags=43%, list=24%, signal=57%
												BIOCARTA_PPARA_PATHWAY	31	-0.322027	-1.04274	0.385375	0.533906	1	1700	tags=29%, list=19%, signal=36%
												SIG_IL4RECEPTOR_IN_B_LYPHOCYTES	21	-0.357306	-1.04238	0.407843	0.533161	1	313	tags=14%, list=3%, signal=15%
												ST_JNK_MAPK_PATHWAY	31	-0.313748	-1.03996	0.393411	0.536538	1	949	tags=16%, list=11%, signal=18%
												REACTOME_GPVI_MEDIATED_ACTIVATION_CASCADE	15	-0.383885	-1.03534	0.391837	0.544828	1	815	tags=20%, list=9%, signal=22%
												BIOCARTA_GH_PATHWAY	17	-0.363629	-1.03149	0.435388	0.551144	1	539	tags=18%, list=6%, signal=19%
												REACTOME_ADAPTIVE_IMMUNE_SYSTEM	299	-0.219838	-1.02899	0.378601	0.555017	1	1564	tags=21%, list=17%, signal=24%
												KEGG_NON_SMALL_CELL_LUNG_CANCER	32	-0.315069	-1.02801	0.385057	0.555626	1	1970	tags=34%, list=22%, signal=44%
												REACTOME_CREB_PHOSPHORYLATION_THROUGH_THE_ACTIVATION_OF_RAS	20	-0.359631	-1.027	0.399185	0.556125	1	848	tags=20%, list=9%, signal=22%
												REACTOME_CLASS_I_MHC_MEDIATED_ANTIGEN_PROCESSING_PRESENTATION	142	-0.235877	-1.02263	0.380952	0.564173	1	2610	tags=35%, list=29%, signal=49%
												PID_LIS1_PATHWAY	17	-0.364492	-1.02032	0.422449	0.56771	1	2218	tags=41%, list=25%, signal=55%
												PID_PRL_SIGNALING_EVENTS_PATHWAY	18	-0.358521	-1.02015	0.445525	0.566557	1	679	tags=17%, list=8%, signal=18%
												PID_ERA_GENOMIC_PATHWAY	43	-0.293806	-1.01965	0.421687	0.566151	1	1691	tags=33%, list=19%, signal=40%
												REACTOME_TRANSPORT_OF_GLUCOSE_AND_OTHER_SUGARS_BILE_SALTS_AND_ORGANIC_ACIDS_METAL_IONS_AND_AMINE_COMPOUNDS	59	-0.268944	-1.01655	0.411765	0.571273	1	1291	tags=20%, list=14%, signal=24%
												BIOCARTA_GSK3_PATHWAY	18	-0.360883	-1.01609	0.425	0.570784	1	1187	tags=28%, list=13%, signal=32%
												PID_BETA_CATENIN_DEG_PATHWAY	16	-0.361777	-1.01393	0.431641	0.574145	1	2595	tags=50%, list=29%, signal=70%
												REACTOME_FRS2_MEDIATED_CASCADE	23	-0.335082	-1.01209	0.459184	0.576708	1	222	tags=13%, list=2%, signal=13%
												PID_P38_ALPHA_BETA_DOWNSTREAM_PATHWAY	30	-0.313649	-1.01066	0.434426	0.578219	1	1448	tags=30%, list=16%, signal=36%
												PID_IL2_STAT5_PATHWAY	22	-0.33268	-1.00894	0.43487	0.580381	1	2376	tags=41%, list=26%, signal=55%
												PID_CD8_TCR_PATHWAY	32	-0.312539	-1.00853	0.436508	0.579738	1	2683	tags=38%, list=30%, signal=53%
												REACTOME_POST_NMDA_RECEPTOR_ACTIVATION_EVENTS	21	-0.335562	-1.00701	0.424528	0.581588	1	848	tags=19%, list=9%, signal=21%
												PID_AP1_PATHWAY	46	-0.283109	-1.00397	0.471888	0.586481	1	874	tags=20%, list=10%, signal=22%
												PID_P73PATHWAY	50	-0.273654	-1.00232	0.459203	0.588581	1	1096	tags=18%, list=12%, signal=20%
												KEGG_PANCREATIC_CANCER	52	-0.27194	-0.993324	0.440476	0.60653	1	1061	tags=21%, list=12%, signal=24%
												REACTOME_SIGNALING_BY_FGFR_MUTANTS	26	-0.315923	-0.991438	0.450867	0.608921	1	1741	tags=31%, list=19%, signal=38%
												REACTOME_MITOTIC_PROMETAPHASE	51	-0.275198	-0.987775	0.46748	0.615213	1	1648	tags=22%, list=18%, signal=26%
												KEGG_AMINOACYL_TRNA_BIOSYNTHESIS	30	-0.311011	-0.984916	0.482966	0.61993	1	2550	tags=43%, list=28%, signal=60%
												PID_NOTCH_PATHWAY	44	-0.28114	-0.981437	0.493802	0.626028	1	799	tags=18%, list=9%, signal=20%
												REACTOME_STRIATED_MUSCLE_CONTRACTION	20	-0.339344	-0.980833	0.490982	0.625688	1	1432	tags=25%, list=16%, signal=30%
												PID_BMP_PATHWAY	27	-0.313058	-0.978595	0.468303	0.628876	1	597	tags=15%, list=7%, signal=16%
												PID_FCER1_PATHWAY	37	-0.285863	-0.976107	0.5	0.632641	1	779	tags=14%, list=9%, signal=15%
												BIOCARTA_BIOPEPTIDES_PATHWAY	29	-0.301802	-0.973697	0.527115	0.63623	1	1741	tags=28%, list=19%, signal=34%
												KEGG_WNT_SIGNALING_PATHWAY	86	-0.243067	-0.97125	0.507128	0.639861	1	2595	tags=37%, list=29%, signal=52%
												PID_RHOA_PATHWAY	29	-0.304883	-0.967058	0.486815	0.647561	1	430	tags=14%, list=5%, signal=14%
												KEGG_ALANINE_ASPARTATE_AND_GLUTAMATE_METABOLISM	26	-0.303494	-0.965725	0.506796	0.648713	1	1179	tags=23%, list=13%, signal=26%
												REACTOME_PLATELET_AGGREGATION_PLUG_FORMATION	28	-0.301528	-0.96055	0.536539	0.658821	1	2744	tags=46%, list=31%, signal=67%
												BIOCARTA_ECM_PATHWAY	16	-0.35064	-0.955052	0.515091	0.669411	1	235	tags=19%, list=3%, signal=19%
												KEGG_PPAR_SIGNALING_PATHWAY	44	-0.271541	-0.95445	0.539683	0.669034	1	1102	tags=16%, list=12%, signal=18%
												PID_TGFBR_PATHWAY	43	-0.27177	-0.95247	0.562105	0.671806	1	718	tags=19%, list=8%, signal=20%
												PID_IL2_PI3K_PATHWAY	22	-0.324555	-0.950829	0.523529	0.673655	1	2376	tags=41%, list=26%, signal=55%
												KEGG_BASAL_TRANSCRIPTION_FACTORS	28	-0.301637	-0.948354	0.525355	0.677195	1	1839	tags=25%, list=20%, signal=31%
												PID_IL12_STAT4_PATHWAY	21	-0.317963	-0.94746	0.512476	0.677646	1	1321	tags=24%, list=15%, signal=28%
												REACTOME_CITRIC_ACID_CYCLE_TCA_CYCLE	18	-0.327534	-0.946222	0.536779	0.67854	1	2193	tags=44%, list=24%, signal=59%
												REACTOME_RNA_POL_II_TRANSCRIPTION_PRE_INITIATION_AND_PROMOTER_OPENING	25	-0.304464	-0.944658	0.545455	0.68041	1	449	tags=12%, list=5%, signal=13%
												REACTOME_TRAFFICKING_OF_AMPA_RECEPTORS	17	-0.330596	-0.939893	0.548515	0.689146	1	2625	tags=41%, list=29%, signal=58%
												REACTOME_ACTIVATION_OF_NMDA_RECEPTOR_UPON_GLUTAMATE_BINDING_AND_POSTSYNAPTIC_EVENTS	24	-0.306577	-0.939241	0.55684	0.688745	1	2071	tags=29%, list=23%, signal=38%
												PID_SHP2_PATHWAY	40	-0.272818	-0.937265	0.566075	0.691372	1	2436	tags=40%, list=27%, signal=55%
												REACTOME_TRNA_AMINOACYLATION	29	-0.285025	-0.932446	0.553061	0.700465	1	2550	tags=41%, list=28%, signal=58%
												BIOCARTA_MPR_PATHWAY	20	-0.318923	-0.931852	0.567288	0.699979	1	256	tags=15%, list=3%, signal=15%
												REACTOME_GLUCONEOGENESIS	19	-0.317281	-0.93106	0.566337	0.699967	1	1903	tags=37%, list=21%, signal=47%
												REACTOME_SMAD2_SMAD3_SMAD4_HETEROTRIMER_REGULATES_TRANSCRIPTION	17	-0.326546	-0.930887	0.511022	0.698546	1	1057	tags=29%, list=12%, signal=33%
												REACTOME_NCAM_SIGNALING_FOR_NEURITE_OUT_GROWTH	45	-0.258971	-0.923012	0.594321	0.714395	1	997	tags=18%, list=11%, signal=20%
												PID_S1P_S1P3_PATHWAY	20	-0.318103	-0.91607	0.595057	0.727726	1	539	tags=15%, list=6%, signal=16%
												PID_HNF3A_PATHWAY	23	-0.301724	-0.910119	0.598425	0.739185	1	2243	tags=35%, list=25%, signal=46%
												KEGG_PARKINSONS_DISEASE	64	-0.240972	-0.907275	0.649269	0.743453	1	1762	tags=22%, list=20%, signal=27%
												BIOCARTA_HER2_PATHWAY	18	-0.321851	-0.906835	0.589098	0.742668	1	2312	tags=39%, list=26%, signal=52%
												PID_IL2_1PATHWAY	42	-0.263127	-0.905247	0.631373	0.744187	1	235	tags=10%, list=3%, signal=10%
												KEGG_PYRUVATE_METABOLISM	26	-0.29146	-0.905152	0.605769	0.742557	1	949	tags=19%, list=11%, signal=21%
												KEGG_FC_EPSILON_RI_SIGNALING_PATHWAY	34	-0.270334	-0.904582	0.609615	0.742021	1	2397	tags=29%, list=27%, signal=40%
												PID_P38_ALPHA_BETA_PATHWAY	23	-0.292917	-0.902197	0.621242	0.745244	1	2937	tags=39%, list=33%, signal=58%
												KEGG_PROGESTERONE_MEDIATED_OOCYTE_MATURATION	54	-0.246664	-0.900818	0.655172	0.746369	1	1023	tags=15%, list=11%, signal=17%
												KEGG_NATURAL_KILLER_CELL_MEDIATED_CYTOTOXICITY	43	-0.259529	-0.900639	0.635611	0.744921	1	1492	tags=21%, list=17%, signal=25%
												REACTOME_PRE_NOTCH_EXPRESSION_AND_PROCESSING	28	-0.277995	-0.899343	0.618947	0.745821	1	66	tags=7%, list=1%, signal=7%
												REACTOME_INSULIN_RECEPTOR_SIGNALLING_CASCADE	46	-0.252529	-0.896018	0.659176	0.751026	1	222	tags=9%, list=2%, signal=9%
												REACTOME_THE_ROLE_OF_NEF_IN_HIV1_REPLICATION_AND_DISEASE_PATHOGENESIS	22	-0.29732	-0.894202	0.618217	0.753138	1	2599	tags=41%, list=29%, signal=57%
												REACTOME_TRANSMEMBRANE_TRANSPORT_OF_SMALL_MOLECULES	281	-0.188304	-0.888298	0.85595	0.763659	1	1680	tags=20%, list=19%, signal=24%
												BIOCARTA_SPRY_PATHWAY	16	-0.314992	-0.880912	0.629191	0.777617	1	222	tags=13%, list=2%, signal=13%
												SIG_PIP3_SIGNALING_IN_CARDIAC_MYOCTES	34	-0.267433	-0.880593	0.651163	0.776471	1	1040	tags=18%, list=12%, signal=20%
												BIOCARTA_CREB_PATHWAY	15	-0.328136	-0.878793	0.649123	0.778323	1	997	tags=20%, list=11%, signal=22%
												KEGG_ACUTE_MYELOID_LEUKEMIA	35	-0.261282	-0.877515	0.660232	0.779079	1	922	tags=17%, list=10%, signal=19%
												PID_AJDISS_2PATHWAY	38	-0.253428	-0.876529	0.664107	0.779267	1	1492	tags=29%, list=17%, signal=35%
												REACTOME_SIGNALLING_TO_ERKS	28	-0.277678	-0.875863	0.664583	0.778702	1	222	tags=11%, list=2%, signal=11%
												REACTOME_DOWNSTREAM_SIGNALING_OF_ACTIVATED_FGFR	51	-0.239559	-0.872898	0.708419	0.783251	1	979	tags=16%, list=11%, signal=18%
												KEGG_TIGHT_JUNCTION	79	-0.225002	-0.872205	0.748441	0.782735	1	1302	tags=19%, list=14%, signal=22%
												BIOCARTA_MET_PATHWAY	25	-0.281968	-0.866447	0.682093	0.79279	1	222	tags=12%, list=2%, signal=12%
												BIOCARTA_AGR_PATHWAY	25	-0.282842	-0.864785	0.668699	0.794344	1	2315	tags=36%, list=26%, signal=48%
												REACTOME_ION_TRANSPORT_BY_P_TYPE_ATPASES	24	-0.277838	-0.862812	0.67304	0.796443	1	2741	tags=50%, list=31%, signal=72%
												KEGG_GLIOMA	35	-0.258798	-0.857735	0.720077	0.805267	1	1970	tags=31%, list=22%, signal=40%
												REACTOME_NEF_MEDIATES_DOWN_MODULATION_OF_CELL_SURFACE_RECEPTORS_BY_RECRUITING_THEM_TO_CLATHRIN_ADAPTERS	17	-0.30741	-0.854133	0.680162	0.810561	1	2599	tags=41%, list=29%, signal=58%
												PID_FOXM1_PATHWAY	30	-0.266721	-0.85358	0.682975	0.809741	1	2486	tags=37%, list=28%, signal=51%
												PID_AR_NONGENOMIC_PATHWAY	20	-0.292584	-0.852158	0.694501	0.810878	1	813	tags=15%, list=9%, signal=16%
												PID_DELTA_NP63_PATHWAY	34	-0.251566	-0.851197	0.705155	0.810799	1	925	tags=15%, list=10%, signal=16%
												PID_RHOA_REG_PATHWAY	37	-0.250422	-0.844409	0.726899	0.821869	1	2642	tags=43%, list=29%, signal=61%
												KEGG_BASE_EXCISION_REPAIR	18	-0.296874	-0.843308	0.700587	0.822105	1	2052	tags=39%, list=23%, signal=50%
												PID_IL23_PATHWAY	27	-0.267504	-0.83801	0.705521	0.830398	1	693	tags=15%, list=8%, signal=16%
												KEGG_ALZHEIMERS_DISEASE	96	-0.207641	-0.836627	0.839104	0.831047	1	1731	tags=21%, list=19%, signal=26%
												PID_EPHA_FWDPATHWAY	25	-0.26522	-0.834928	0.701789	0.832572	1	2457	tags=40%, list=27%, signal=55%
												KEGG_VASOPRESSIN_REGULATED_WATER_REABSORPTION	31	-0.250768	-0.830954	0.761341	0.837967	1	1667	tags=26%, list=19%, signal=32%
												PID_INSULIN_GLUCOSE_PATHWAY	18	-0.289004	-0.824713	0.721905	0.847675	1	1431	tags=22%, list=16%, signal=26%
												REACTOME_NEUROTRANSMITTER_RELEASE_CYCLE	22	-0.281817	-0.821762	0.723108	0.850996	1	1398	tags=23%, list=16%, signal=27%
												REACTOME_NOTCH1_INTRACELLULAR_DOMAIN_REGULATES_TRANSCRIPTION	31	-0.254004	-0.817014	0.780198	0.857311	1	1321	tags=23%, list=15%, signal=26%
												REACTOME_PHASE_II_CONJUGATION	21	-0.279532	-0.813988	0.743902	0.86063	1	2119	tags=33%, list=24%, signal=44%
												REACTOME_EGFR_DOWNREGULATION	23	-0.267332	-0.812984	0.754386	0.860308	1	2826	tags=43%, list=31%, signal=63%
												PID_WNT_NONCANONICAL_PATHWAY	25	-0.263483	-0.81204	0.741617	0.860018	1	1801	tags=24%, list=20%, signal=30%
												KEGG_P53_SIGNALING_PATHWAY	48	-0.223827	-0.811332	0.825301	0.859292	1	1215	tags=19%, list=14%, signal=22%
												KEGG_GAP_JUNCTION	42	-0.235315	-0.805073	0.817635	0.868036	1	322	tags=10%, list=4%, signal=10%
												REACTOME_SIGNALING_BY_NOTCH	69	-0.206213	-0.804562	0.853801	0.866996	1	1116	tags=14%, list=12%, signal=16%
												KEGG_RENAL_CELL_CARCINOMA	49	-0.22685	-0.802668	0.822086	0.868123	1	1998	tags=33%, list=22%, signal=42%
												REACTOME_SIGNALING_BY_FGFR_IN_DISEASE	69	-0.210279	-0.801678	0.869295	0.867745	1	1586	tags=20%, list=18%, signal=24%
												PID_IL4_2PATHWAY	39	-0.23264	-0.799531	0.803502	0.869184	1	539	tags=10%, list=6%, signal=11%
												PID_REELIN_PATHWAY	22	-0.271085	-0.799342	0.737288	0.867584	1	2218	tags=36%, list=25%, signal=48%
												PID_HDAC_CLASSIII_PATHWAY	16	-0.291354	-0.796458	0.771894	0.870419	1	80	tags=13%, list=1%, signal=13%
												PID_RAS_PATHWAY	22	-0.267491	-0.790656	0.776265	0.877652	1	3074	tags=45%, list=34%, signal=69%
												KEGG_LONG_TERM_DEPRESSION	30	-0.244398	-0.789703	0.812866	0.877173	1	322	tags=10%, list=4%, signal=10%
												PID_WNT_CANONICAL_PATHWAY	15	-0.290904	-0.78477	0.764486	0.882815	1	2595	tags=47%, list=29%, signal=66%
												BIOCARTA_IL2RB_PATHWAY	30	-0.24393	-0.784074	0.834343	0.881907	1	2376	tags=37%, list=26%, signal=50%
												PID_CDC42_REG_PATHWAY	27	-0.251695	-0.783606	0.803809	0.880731	1	1849	tags=33%, list=21%, signal=42%
												KEGG_TGF_BETA_SIGNALING_PATHWAY	57	-0.213595	-0.783095	0.87251	0.879495	1	1948	tags=25%, list=22%, signal=31%
												ST_DIFFERENTIATION_PATHWAY_IN_PC12_CELLS	34	-0.237343	-0.781572	0.821359	0.879944	1	813	tags=15%, list=9%, signal=16%
												REACTOME_GOLGI_ASSOCIATED_VESICLE_BIOGENESIS	42	-0.22445	-0.773241	0.856574	0.890118	1	1517	tags=26%, list=17%, signal=31%
												PID_AMB2_NEUTROPHILS_PATHWAY	31	-0.236616	-0.772079	0.848249	0.889798	1	2457	tags=32%, list=27%, signal=44%
												REACTOME_PTM_GAMMA_CARBOXYLATION_HYPUSINE_FORMATION_AND_ARYLSULFATASE_ACTIVATION	15	-0.281859	-0.770406	0.801603	0.890217	1	233	tags=13%, list=3%, signal=14%
												REACTOME_BASIGIN_INTERACTIONS	17	-0.273547	-0.769164	0.806584	0.890053	1	1680	tags=29%, list=19%, signal=36%
												REACTOME_MAPK_TARGETS_NUCLEAR_EVENTS_MEDIATED_BY_MAP_KINASES	24	-0.25563	-0.764483	0.820513	0.894757	1	2123	tags=25%, list=24%, signal=33%
												ST_GRANULE_CELL_SURVIVAL_PATHWAY	23	-0.248384	-0.760798	0.853557	0.897763	1	2451	tags=39%, list=27%, signal=54%
												PID_ER_NONGENOMIC_PATHWAY	33	-0.227151	-0.758575	0.854582	0.898722	1	322	tags=9%, list=4%, signal=9%
												REACTOME_SIGNALING_BY_GPCR	257	-0.160973	-0.757407	1	0.898367	1	1218	tags=10%, list=14%, signal=11%
												PID_MYC_REPRESS_PATHWAY	44	-0.211344	-0.747437	0.88417	0.909003	1	1628	tags=23%, list=18%, signal=28%
												KEGG_DRUG_METABOLISM_OTHER_ENZYMES	21	-0.251452	-0.74302	0.8577	0.912459	1	2104	tags=33%, list=23%, signal=43%
												KEGG_GNRH_SIGNALING_PATHWAY	56	-0.196926	-0.741587	0.937369	0.912239	1	426	tags=9%, list=5%, signal=9%
												REACTOME_CELL_CELL_JUNCTION_ORGANIZATION	28	-0.235357	-0.739677	0.858252	0.912612	1	81	tags=7%, list=1%, signal=7%
												REACTOME_ENOS_ACTIVATION_AND_REGULATION	15	-0.2802	-0.735852	0.828512	0.914941	1	848	tags=13%, list=9%, signal=15%
												REACTOME_SIGNALING_BY_NOTCH1	47	-0.20298	-0.728935	0.932059	0.920841	1	1321	tags=19%, list=15%, signal=22%
												PID_HES_HEY_PATHWAY	34	-0.218141	-0.723196	0.902893	0.925226	1	1321	tags=21%, list=15%, signal=24%
												REACTOME_TCA_CYCLE_AND_RESPIRATORY_ELECTRON_TRANSPORT	73	-0.182289	-0.719144	0.952756	0.927243	1	2193	tags=26%, list=24%, signal=34%
												KEGG_TRYPTOPHAN_METABOLISM	25	-0.224422	-0.685178	0.919355	0.956	1	3065	tags=44%, list=34%, signal=67%
												REACTOME_PI_METABOLISM	17	-0.245131	-0.681428	0.907816	0.956898	1	369	tags=12%, list=4%, signal=12%
												PID_PLK1_PATHWAY	30	-0.202328	-0.665228	0.950382	0.966481	1	1289	tags=17%, list=14%, signal=19%
												BIOCARTA_RAC1_PATHWAY	15	-0.240871	-0.661042	0.901804	0.967339	1	1660	tags=20%, list=18%, signal=24%
												REACTOME_TRANSPORT_OF_INORGANIC_CATIONS_ANIONS_AND_AMINO_ACIDS_OLIGOPEPTIDES	72	-0.171864	-0.655558	0.991561	0.968902	1	2997	tags=38%, list=33%, signal=56%
												PID_PDGFRA_PATHWAY	17	-0.230711	-0.652369	0.935673	0.96873	1	2417	tags=35%, list=27%, signal=48%
												ST_ERK1_ERK2_MAPK_PATHWAY	26	-0.208722	-0.648673	0.949721	0.968747	1	1873	tags=23%, list=21%, signal=29%
												REACTOME_ION_CHANNEL_TRANSPORT	32	-0.195157	-0.645261	0.976331	0.968639	1	2741	tags=38%, list=31%, signal=54%
												REACTOME_ANTIGEN_ACTIVATES_B_CELL_RECEPTOR_LEADING_TO_GENERATION_OF_SECOND_MESSENGERS	18	-0.223614	-0.627058	0.944898	0.975588	1	2574	tags=28%, list=29%, signal=39%
												REACTOME_ENDOSOMAL_SORTING_COMPLEX_REQUIRED_FOR_TRANSPORT_ESCRT	20	-0.209228	-0.615066	0.960707	0.978721	1	3096	tags=50%, list=34%, signal=76%
												KEGG_NOTCH_SIGNALING_PATHWAY	33	-0.185775	-0.611248	0.977597	0.978163	1	2463	tags=30%, list=27%, signal=42%
												PID_ALPHA_SYNUCLEIN_PATHWAY	18	-0.187369	-0.537781	0.988119	0.994209	1	2340	tags=22%, list=26%, signal=30%
												REACTOME_BRANCHED_CHAIN_AMINO_ACID_CATABOLISM	16	-0.182133	-0.491641	0.996161	0.997059	1	2539	tags=31%, list=28%, signal=43%
(b). Exponential vs Decline
NA_pos (Decline)												NA_neg(Exponential)
NAME	SIZE	ES	NES	NOM p-val	FDR q-val	FWER p-val	RANK AT MAX	LEADING EDGE				NAME	SIZE	ES	NES	NOM p-val	FDR q-val	FWER p-val	RANK AT MAX	LEADING EDGE
NABA_ECM_REGULATORS	125	0.641815	2.75576	0	0	0	1277	tags=36%, list=14%, signal=41%				REACTOME_MITOTIC_M_M_G1_PHASES	74	-0.737197	-2.6686	0	0	0	1527	tags=76%, list=17%, signal=90%
KEGG_LYSOSOME	100	0.637316	2.6234	0	0	0	1409	tags=48%, list=16%, signal=56%				REACTOME_DNA_REPLICATION	87	-0.71233	-2.63508	0	0	0	1617	tags=75%, list=18%, signal=90%
PID_INTEGRIN1_PATHWAY	52	0.694078	2.59362	0	0	0	1300	tags=50%, list=14%, signal=58%				REACTOME_CELL_CYCLE	203	-0.630177	-2.62493	0	0	0	2002	tags=65%, list=22%, signal=81%
REACTOME_EXTRACELLULAR_MATRIX_ORGANIZATION	52	0.69023	2.51678	0	0	0	1123	tags=42%, list=13%, signal=48%				REACTOME_CELL_CYCLE_MITOTIC	167	-0.6358	-2.60209	0	0	0	2002	tags=68%, list=22%, signal=85%
NABA_MATRISOME_ASSOCIATED	354	0.484939	2.33856	0	0	0	1277	tags=25%, list=14%, signal=28%				REACTOME_CELL_CYCLE_CHECKPOINTS	56	-0.707891	-2.47042	0	0	0	1592	tags=70%, list=18%, signal=84%
REACTOME_COLLAGEN_FORMATION	38	0.672311	2.33705	0	0	0	1087	tags=39%, list=12%, signal=45%				PID_ATR_PATHWAY	34	-0.765644	-2.43964	0	0	0	1592	tags=76%, list=18%, signal=93%
KEGG_ECM_RECEPTOR_INTERACTION	67	0.609411	2.3355	0	0	0	1300	tags=45%, list=14%, signal=52%				REACTOME_PROCESSING_OF_CAPPED_INTRON_CONTAINING_PRE_MRNA	73	-0.662395	-2.42573	0	0	0	2360	tags=75%, list=26%, signal=101%
NABA_CORE_MATRISOME	156	0.535524	2.32209	0	0	0	1677	tags=34%, list=19%, signal=41%				REACTOME_G2_M_CHECKPOINTS	31	-0.785469	-2.38853	0	0	0	1374	tags=77%, list=15%, signal=91%
NABA_ECM_GLYCOPROTEINS	112	0.536434	2.27844	0	0.000106344	0.001	1601	tags=33%, list=18%, signal=40%				REACTOME_G1_S_TRANSITION	37	-0.736094	-2.38256	0	0	0	1374	tags=76%, list=15%, signal=89%
PID_SYNDECAN_1_PATHWAY	34	0.66821	2.21103	0	0.000393068	0.004	1087	tags=50%, list=12%, signal=57%				REACTOME_MRNA_PROCESSING	88	-0.643444	-2.38124	0	0	0	2436	tags=69%, list=27%, signal=94%
KEGG_GLYCOSAMINOGLYCAN_DEGRADATION	16	0.746133	2.10711	0	0.00135668	0.015	956	tags=50%, list=11%, signal=56%				REACTOME_MITOTIC_PROMETAPHASE	51	-0.69536	-2.36634	0	0	0	1496	tags=69%, list=17%, signal=82%
NABA_COLLAGENS	30	0.633441	2.10173	0	0.00141242	0.017	1225	tags=40%, list=14%, signal=46%				REACTOME_MITOTIC_G1_G1_S_PHASES	52	-0.683021	-2.33559	0	0	0	1527	tags=73%, list=17%, signal=88%
REACTOME_CHONDROITIN_SULFATE_DERMATAN_SULFATE_METABOLISM	28	0.628792	2.0457	0	0.00348685	0.044	983	tags=36%, list=11%, signal=40%				REACTOME_ACTIVATION_OF_ATR_IN_RESPONSE_TO_REPLICATION_STRESS	26	-0.789117	-2.32402	0	0	0	1374	tags=77%, list=15%, signal=91%
NABA_BASEMENT_MEMBRANES	28	0.639818	2.02734	0	0.00430508	0.056	1452	tags=50%, list=16%, signal=59%				REACTOME_CHROMOSOME_MAINTENANCE	50	-0.694202	-2.31553	0	0	0	1592	tags=64%, list=18%, signal=77%
REACTOME_GLYCOSAMINOGLYCAN_METABOLISM	72	0.529295	2.02636	0	0.00401808	0.056	983	tags=29%, list=11%, signal=32%				REACTOME_S_PHASE	39	-0.69874	-2.28186	0	0	0	1617	tags=74%, list=18%, signal=90%
NABA_ECM_AFFILIATED	72	0.516463	1.99661	0	0.00574537	0.085	1307	tags=31%, list=15%, signal=35%				REACTOME_DNA_REPAIR	71	-0.623193	-2.27952	0	0	0	1864	tags=59%, list=21%, signal=74%
REACTOME_NUCLEAR_RECEPTOR_TRANSCRIPTION_PATHWAY	32	0.594422	1.99532	0	0.00552517	0.086	821	tags=25%, list=9%, signal=27%				KEGG_CELL_CYCLE	91	-0.597822	-2.25174	0	0	0	1378	tags=51%, list=15%, signal=59%
REACTOME_HEPARAN_SULFATE_HEPARIN_HS_GAG_METABOLISM	37	0.573518	1.99379	0	0.00544567	0.09	983	tags=32%, list=11%, signal=36%				PID_FANCONI_PATHWAY	40	-0.686014	-2.24498	0	0	0	819	tags=50%, list=9%, signal=55%
REACTOME_NCAM1_INTERACTIONS	24	0.643243	1.9936	0	0.00515905	0.09	1444	tags=42%, list=16%, signal=50%				REACTOME_ACTIVATION_OF_THE_PRE_REPLICATIVE_COMPLEX	15	-0.853136	-2.24236	0	0	0	1041	tags=93%, list=12%, signal=105%
PID_UPA_UPAR_PATHWAY	27	0.628319	1.99104	0	0.005045	0.093	1169	tags=37%, list=13%, signal=42%				REACTOME_METABOLISM_OF_NON_CODING_RNA	37	-0.707434	-2.24232	0	0	0	1769	tags=73%, list=20%, signal=90%
REACTOME_HS_GAG_DEGRADATION	18	0.697944	1.98561	0.00468384	0.00552104	0.107	983	tags=50%, list=11%, signal=56%				KEGG_DNA_REPLICATION	20	-0.807031	-2.2416	0	0	0	1159	tags=80%, list=13%, signal=92%
REACTOME_LIPID_DIGESTION_MOBILIZATION_AND_TRANSPORT	25	0.639652	1.97851	0	0.00576568	0.115	1452	tags=40%, list=16%, signal=48%				REACTOME_HIV_LIFE_CYCLE	82	-0.606769	-2.23908	0	0	0	1837	tags=52%, list=20%, signal=65%
REACTOME_LIPOPROTEIN_METABOLISM	19	0.683291	1.97696	0	0.00555818	0.116	1452	tags=47%, list=16%, signal=56%				REACTOME_HIV_INFECTION	109	-0.579644	-2.23328	0	0	0	2063	tags=51%, list=23%, signal=66%
REACTOME_AQUAPORIN_MEDIATED_TRANSPORT	24	0.636479	1.95611	0	0.00666858	0.147	1423	tags=42%, list=16%, signal=49%				REACTOME_MRNA_SPLICING	49	-0.652401	-2.22698	0	0	0	2436	tags=76%, list=27%, signal=103%
PID_INTEGRIN3_PATHWAY	28	0.614847	1.93835	0	0.00780441	0.175	1208	tags=43%, list=13%, signal=49%				REACTOME_M_G1_TRANSITION	19	-0.809446	-2.2195	0	0	0	1527	tags=95%, list=17%, signal=114%
PID_AVB3_INTEGRIN_PATHWAY	53	0.51418	1.9037	0	0.0109485	0.249	1328	tags=42%, list=15%, signal=48%				REACTOME_METABOLISM_OF_RNA	171	-0.543588	-2.21612	0	0	0	2379	tags=50%, list=26%, signal=66%
REACTOME_RESPONSE_TO_ELEVATED_PLATELET_CYTOSOLIC_CA2_	48	0.539575	1.90117	0	0.0106541	0.25	1123	tags=33%, list=13%, signal=38%				REACTOME_HOST_INTERACTIONS_OF_HIV_FACTORS	59	-0.632951	-2.21594	0	0	0	1614	tags=53%, list=18%, signal=64%
REACTOME_REGULATION_OF_WATER_BALANCE_BY_RENAL_AQUAPORINS	22	0.638264	1.90012	0.00255754	0.010308	0.25	1423	tags=41%, list=16%, signal=48%				REACTOME_TRANSPORT_OF_MATURE_TRANSCRIPT_TO_CYTOPLASM	37	-0.6933	-2.21507	0	0	0	2192	tags=78%, list=24%, signal=103%
REACTOME_KERATAN_SULFATE_KERATIN_METABOLISM	21	0.628254	1.88231	0	0.011598	0.288	956	tags=38%, list=11%, signal=43%				REACTOME_DNA_STRAND_ELONGATION	18	-0.813708	-2.20941	0	0	0	513	tags=72%, list=6%, signal=76%
PID_INTEGRIN_A9B1_PATHWAY	18	0.652295	1.8568	0.00257732	0.015445	0.377	192	tags=22%, list=2%, signal=23%				KEGG_HOMOLOGOUS_RECOMBINATION	21	-0.790052	-2.20839	0	0	0	1159	tags=71%, list=13%, signal=82%
PID_INTEGRIN_CS_PATHWAY	19	0.651188	1.84846	0	0.016301	0.402	1979	tags=53%, list=22%, signal=67%				REACTOME_DEADENYLATION_DEPENDENT_MRNA_DECAY	34	-0.698028	-2.1911	0	0	0	1295	tags=50%, list=14%, signal=58%
PID_RXR_VDR_PATHWAY	17	0.650477	1.84006	0.00961539	0.0173216	0.429	1483	tags=53%, list=17%, signal=63%				REACTOME_SYNTHESIS_OF_DNA	26	-0.738264	-2.18075	0	0	0	1617	tags=85%, list=18%, signal=103%
KEGG_HEMATOPOIETIC_CELL_LINEAGE	48	0.493623	1.80221	0	0.0251829	0.564	2116	tags=42%, list=24%, signal=54%				KEGG_SPLICEOSOME	66	-0.608792	-2.15889	0	0	0	2449	tags=68%, list=27%, signal=93%
REACTOME_GLYCOSPHINGOLIPID_METABOLISM	29	0.55949	1.79599	0.00704225	0.0261157	0.589	1030	tags=41%, list=11%, signal=47%				REACTOME_INTERACTIONS_OF_VPR_WITH_HOST_CELLULAR_PROTEINS	23	-0.751124	-2.14944	0	0	0	1769	tags=83%, list=20%, signal=103%
REACTOME_BMAL1_CLOCK_NPAS2_ACTIVATES_CIRCADIAN_EXPRESSION	20	0.594536	1.76077	0.00251889	0.0355249	0.714	1628	tags=60%, list=18%, signal=73%				REACTOME_DEPOSITION_OF_NEW_CENPA_CONTAINING_NUCLEOSOMES_AT_THE_CENTROMERE	16	-0.814134	-2.14126	0	0	0	1224	tags=88%, list=14%, signal=101%
REACTOME_A_TETRASACCHARIDE_LINKER_SEQUENCE_IS_REQUIRED_FOR_GAG_SYNTHESIS	18	0.599765	1.75293	0.00821918	0.0372431	0.743	983	tags=39%, list=11%, signal=44%				REACTOME_TRANSPORT_OF_RIBONUCLEOPROTEINS_INTO_THE_HOST_NUCLEUS	21	-0.754291	-2.13915	0	2.68081e-05	0.001	1457	tags=76%, list=16%, signal=91%
REACTOME_INTERFERON_ALPHA_BETA_SIGNALING	22	0.585577	1.75062	0.00257732	0.0369279	0.751	913	tags=36%, list=10%, signal=40%				REACTOME_LATE_PHASE_OF_HIV_LIFE_CYCLE	73	-0.595492	-2.13477	0	2.60836e-05	0.001	1607	tags=47%, list=18%, signal=56%
PID_INTEGRIN_A4B1_PATHWAY	19	0.607847	1.73724	0.0071599	0.0407755	0.806	343	tags=26%, list=4%, signal=27%				REACTOME_TRANSCRIPTION	92	-0.565835	-2.12833	0	2.53972e-05	0.001	2434	tags=54%, list=27%, signal=74%
REACTOME_G_ALPHA_Q_SIGNALLING_EVENTS	80	0.436467	1.72862	0.00296736	0.0427832	0.823	2778	tags=45%, list=31%, signal=65%				REACTOME_TRANSPORT_OF_MATURE_MRNA_DERIVED_FROM_AN_INTRONLESS_TRANSCRIPT	27	-0.714414	-2.11441	0	2.4746e-05	0.001	1930	tags=78%, list=21%, signal=99%
KEGG_CELL_ADHESION_MOLECULES_CAMS	62	0.455143	1.71292	0	0.0472607	0.857	1258	tags=27%, list=14%, signal=32%				REACTOME_NEP_NS2_INTERACTS_WITH_THE_CELLULAR_EXPORT_MACHINERY	21	-0.753975	-2.11191	0	2.41273e-05	0.001	1457	tags=76%, list=16%, signal=91%
KEGG_FOCAL_ADHESION	133	0.402599	1.71057	0	0.0470326	0.858	1300	tags=27%, list=14%, signal=31%				PID_BARD1_PATHWAY	26	-0.702805	-2.09134	0	4.73219e-05	0.002	2484	tags=88%, list=28%, signal=122%
KEGG_STARCH_AND_SUCROSE_METABOLISM	19	0.584945	1.70637	0.0169492	0.0479086	0.87	399	tags=21%, list=4%, signal=22%				REACTOME_REGULATION_OF_MITOTIC_CELL_CYCLE	27	-0.693255	-2.0851	0	6.95573e-05	0.003	2214	tags=81%, list=25%, signal=108%
REACTOME_NETRIN1_SIGNALING	26	0.548341	1.70462	0.00242131	0.0473574	0.875	2338	tags=50%, list=26%, signal=67%				REACTOME_G0_AND_EARLY_G1	15	-0.802162	-2.07925	0	9.09507e-05	0.004	1500	tags=93%, list=17%, signal=112%
REACTOME_SPHINGOLIPID_METABOLISM	42	0.495967	1.69946	0	0.04842	0.884	1030	tags=33%, list=11%, signal=37%				REACTOME_REGULATION_OF_GLUCOKINASE_BY_GLUCOKINASE_REGULATORY_PROTEIN	21	-0.737729	-2.07478	0	0.00011236	0.005	1457	tags=71%, list=16%, signal=85%
REACTOME_DEVELOPMENTAL_BIOLOGY	244	0.362438	1.69757	0	0.0483471	0.893	1256	tags=24%, list=14%, signal=27%				REACTOME_TELOMERE_MAINTENANCE	18	-0.752118	-2.05852	0	0.000198237	0.009	924	tags=61%, list=10%, signal=68%
REACTOME_L1CAM_INTERACTIONS	63	0.444386	1.69691	0.0028169	0.0475904	0.895	1444	tags=32%, list=16%, signal=38%				REACTOME_PYRIMIDINE_METABOLISM	19	-0.740316	-2.03967	0	0.0002375	0.011	911	tags=42%, list=10%, signal=47%
REACTOME_INTEGRIN_CELL_SURFACE_INTERACTIONS	59	0.451452	1.69543	0.00269542	0.0471795	0.898	1208	tags=29%, list=13%, signal=33%				REACTOME_MRNA_SPLICING_MINOR_PATHWAY	19	-0.737864	-2.02913	0.00165563	0.000338577	0.016	1370	tags=68%, list=15%, signal=81%
REACTOME_INSULIN_RECEPTOR_RECYCLING	21	0.544312	1.63732	0.0295567	0.0746526	0.973	1837	tags=52%, list=20%, signal=66%				PID_MYC_ACTIV_PATHWAY	62	-0.583716	-2.02497	0	0.000394518	0.019	1018	tags=44%, list=11%, signal=49%
REACTOME_PHOSPHOLIPID_METABOLISM	90	0.392936	1.62993	0	0.0771268	0.976	1465	tags=33%, list=16%, signal=39%				REACTOME_HOMOLOGOUS_RECOMBINATION_REPAIR_OF_REPLICATION_INDEPENDENT_DOUBLE_STRAND_BREAKS	15	-0.776503	-2.02249	0	0.000486504	0.024	1361	tags=73%, list=15%, signal=86%
REACTOME_CIRCADIAN_CLOCK	33	0.483453	1.62958	0.0074813	0.075882	0.976	1628	tags=52%, list=18%, signal=63%				KEGG_RNA_DEGRADATION	43	-0.608649	-1.99523	0	0.00063783	0.032	1300	tags=49%, list=14%, signal=57%
REACTOME_GABA_B_RECEPTOR_ACTIVATION	21	0.544304	1.62465	0.0199501	0.0774105	0.98	2478	tags=52%, list=28%, signal=72%				REACTOME_INFLUENZA_LIFE_CYCLE	104	-0.520047	-1.97641	0	0.000783425	0.04	3264	tags=66%, list=36%, signal=103%
REACTOME_YAP1_AND_WWTR1_TAZ_STIMULATED_GENE_EXPRESSION	17	0.567142	1.62144	0.0294785	0.0777068	0.985	1628	tags=47%, list=18%, signal=57%				REACTOME_3_UTR_MEDIATED_TRANSLATIONAL_REGULATION	82	-0.529259	-1.9761	0	0.000768359	0.04	3317	tags=65%, list=37%, signal=102%
REACTOME_AXON_GUIDANCE	168	0.365983	1.61892	0	0.077518	0.987	1299	tags=25%, list=14%, signal=29%				REACTOME_MITOCHONDRIAL_PROTEIN_IMPORT	33	-0.63157	-1.97245	0	0.00077314	0.041	2111	tags=67%, list=24%, signal=87%
KEGG_ARRHYTHMOGENIC_RIGHT_VENTRICULAR_CARDIOMYOPATHY_ARVC	52	0.436923	1.60099	0.0118343	0.0871541	0.993	1979	tags=35%, list=22%, signal=44%				REACTOME_CLEAVAGE_OF_GROWING_TRANSCRIPT_IN_THE_TERMINATION_REGION_	27	-0.663188	-1.96212	0	0.000869411	0.046	2431	tags=74%, list=27%, signal=101%
REACTOME_GLUCAGON_SIGNALING_IN_METABOLIC_REGULATION	16	0.585154	1.60015	0.0192771	0.0862143	0.994	2253	tags=56%, list=25%, signal=75%				KEGG_SELENOAMINO_ACID_METABOLISM	17	-0.720354	-1.95963	0	0.000890883	0.048	738	tags=41%, list=8%, signal=45%
REACTOME_RORA_ACTIVATES_CIRCADIAN_EXPRESSION	16	0.556387	1.58788	0.0171569	0.0928195	0.996	1628	tags=56%, list=18%, signal=69%				REACTOME_PROTEIN_FOLDING	33	-0.62705	-1.95815	0	0.000892718	0.049	1083	tags=42%, list=12%, signal=48%
KEGG_NITROGEN_METABOLISM	16	0.567837	1.57697	0.0332542	0.0989532	0.998	2243	tags=50%, list=25%, signal=67%				REACTOME_TRANSLATION	115	-0.498944	-1.95273	0	0.000966685	0.054	3264	tags=62%, list=36%, signal=96%
REACTOME_GABA_RECEPTOR_ACTIVATION	26	0.499987	1.57601	0.0227848	0.0980051	0.998	2845	tags=54%, list=32%, signal=79%				KEGG_MISMATCH_REPAIR	16	-0.744071	-1.95075	0	0.00100341	0.057	1159	tags=69%, list=13%, signal=79%
KEGG_JAK_STAT_SIGNALING_PATHWAY	82	0.390687	1.57071	0	0.0999316	0.998	1695	tags=33%, list=19%, signal=40%				PID_E2F_PATHWAY	52	-0.568567	-1.94776	0	0.0010215	0.059	1361	tags=52%, list=15%, signal=61%
KEGG_PRION_DISEASES	18	0.546671	1.56825	0.0309524	0.0997875	0.998	1732	tags=50%, list=19%, signal=62%				ST_TUMOR_NECROSIS_FACTOR_PATHWAY	26	-0.660393	-1.94726	0.00164204	0.00100448	0.059	1003	tags=54%, list=11%, signal=60%
REACTOME_ANTIGEN_PROCESSING_CROSS_PRESENTATION	16	0.569235	1.5672	0.0242131	0.0988618	0.998	1104	tags=38%, list=12%, signal=43%				REACTOME_METABOLISM_OF_NUCLEOTIDES	55	-0.569826	-1.93759	0	0.00125129	0.074	1074	tags=40%, list=12%, signal=45%
KEGG_SPHINGOLIPID_METABOLISM	28	0.48349	1.54964	0.0187166	0.110107	1	956	tags=32%, list=11%, signal=36%				REACTOME_METABOLISM_OF_MRNA	137	-0.484894	-1.93672	0	0.0012471	0.075	2869	tags=50%, list=32%, signal=73%
REACTOME_G_ALPHA_Z_SIGNALLING_EVENTS	23	0.512691	1.53822	0.0373134	0.117388	1	2253	tags=48%, list=25%, signal=64%				REACTOME_RNA_POL_I_RNA_POL_III_AND_MITOCHONDRIAL_TRANSCRIPTION	34	-0.612035	-1.92369	0.00168919	0.00141873	0.086	2434	tags=56%, list=27%, signal=76%
REACTOME_G_PROTEIN_ACTIVATION	17	0.528232	1.51999	0.0510949	0.131427	1	1113	tags=35%, list=12%, signal=40%				REACTOME_GLUCOSE_TRANSPORT	31	-0.634794	-1.92202	0	0.00147414	0.09	1457	tags=48%, list=16%, signal=58%
KEGG_NEUROACTIVE_LIGAND_RECEPTOR_INTERACTION	120	0.357458	1.50423	0.00632911	0.143792	1	3433	tags=58%, list=38%, signal=93%				REACTOME_DOUBLE_STRAND_BREAK_REPAIR	20	-0.70034	-1.91823	0	0.00149758	0.093	1837	tags=75%, list=20%, signal=94%
KEGG_DILATED_CARDIOMYOPATHY	59	0.39691	1.50228	0.0187668	0.143733	1	1979	tags=32%, list=22%, signal=41%				REACTOME_RNA_POL_II_TRANSCRIPTION	66	-0.53167	-1.91486	0	0.00153496	0.097	2434	tags=53%, list=27%, signal=72%
PID_ECADHERIN_STABILIZATION_PATHWAY	34	0.45821	1.49912	0.0306122	0.144616	1	685	tags=24%, list=8%, signal=25%				PID_ATM_PATHWAY	29	-0.62683	-1.9144	0	0.00154178	0.099	2610	tags=76%, list=29%, signal=107%
REACTOME_MYOGENESIS	20	0.507206	1.49844	0.0527578	0.14323	1	1299	tags=35%, list=14%, signal=41%				PID_AURORA_B_PATHWAY	33	-0.621016	-1.91251	0	0.00159262	0.104	1180	tags=52%, list=13%, signal=59%
KEGG_CYTOKINE_CYTOKINE_RECEPTOR_INTERACTION	132	0.343423	1.49368	0.0030303	0.14596	1	2518	tags=39%, list=28%, signal=54%				PID_PLK1_PATHWAY	30	-0.620142	-1.90393	0	0.00174542	0.115	1679	tags=57%, list=19%, signal=69%
REACTOME_IRON_UPTAKE_AND_TRANSPORT	30	0.463015	1.49367	0.0232558	0.143875	1	1837	tags=40%, list=20%, signal=50%				KEGG_RIBOSOME	74	-0.525928	-1.90231	0	0.00177669	0.118	3317	tags=64%, list=37%, signal=100%
REACTOME_IMMUNOREGULATORY_INTERACTIONS_BETWEEN_A_LYMPHOID_AND_A_NON_LYMPHOID_CELL	18	0.513071	1.49098	0.0433673	0.144647	1	1705	tags=44%, list=19%, signal=55%				REACTOME_ANTIVIRAL_MECHANISM_BY_IFN_STIMULATED_GENES	48	-0.569946	-1.89758	0	0.00196222	0.132	1878	tags=63%, list=21%, signal=79%
PID_WNT_SIGNALING_PATHWAY	17	0.513301	1.48498	0.0577889	0.148522	1	1291	tags=24%, list=14%, signal=27%				REACTOME_NONSENSE_MEDIATED_DECAY_ENHANCED_BY_THE_EXON_JUNCTION_COMPLEX	88	-0.50887	-1.89737	0	0.00193496	0.132	3317	tags=60%, list=37%, signal=95%
KEGG_HYPERTROPHIC_CARDIOMYOPATHY_HCM	53	0.402365	1.48069	0.0321716	0.150917	1	1979	tags=32%, list=22%, signal=41%				BIOCARTA_ATRBRCA_PATHWAY	21	-0.672015	-1.89354	0	0.00193606	0.134	2567	tags=81%, list=29%, signal=113%
PID_INTEGRIN2_PATHWAY	17	0.54235	1.47979	0.0531401	0.149862	1	1601	tags=35%, list=18%, signal=43%				REACTOME_FANCONI_ANEMIA_PATHWAY	17	-0.712867	-1.89353	0	0.0019099	0.134	1527	tags=71%, list=17%, signal=85%
KEGG_VASCULAR_SMOOTH_MUSCLE_CONTRACTION	53	0.406993	1.47347	0.0193906	0.153504	1	1814	tags=36%, list=20%, signal=45%				KEGG_PYRIMIDINE_METABOLISM	43	-0.577572	-1.89212	0	0.0019511	0.139	1161	tags=33%, list=13%, signal=37%
REACTOME_LATENT_INFECTION_OF_HOMO_SAPIENS_WITH_MYCOBACTERIUM_TUBERCULOSIS	26	0.467833	1.47237	0.0305344	0.152407	1	2047	tags=46%, list=23%, signal=60%				REACTOME_PEPTIDE_CHAIN_ELONGATION	75	-0.512511	-1.89113	0	0.00193911	0.14	3317	tags=61%, list=37%, signal=96%
REACTOME_PLATELET_ACTIVATION_SIGNALING_AND_AGGREGATION	123	0.339442	1.46454	0.0126984	0.158293	1	1123	tags=20%, list=13%, signal=22%				REACTOME_ASSOCIATION_OF_TRIC_CCT_WITH_TARGET_PROTEINS_DURING_BIOSYNTHESIS	24	-0.645017	-1.88069	0	0.0022772	0.166	1376	tags=50%, list=15%, signal=59%
REACTOME_HS_GAG_BIOSYNTHESIS	21	0.489965	1.45414	0.0469136	0.166905	1	1462	tags=29%, list=16%, signal=34%				REACTOME_MEIOSIS	44	-0.568009	-1.86446	0	0.00295472	0.207	1524	tags=48%, list=17%, signal=57%
ST_MYOCYTE_AD_PATHWAY	19	0.499626	1.45149	0.0614251	0.167588	1	781	tags=26%, list=9%, signal=29%				BIOCARTA_DEATH_PATHWAY	24	-0.640353	-1.8598	0	0.00313382	0.217	1965	tags=54%, list=22%, signal=69%
REACTOME_PPARA_ACTIVATES_GENE_EXPRESSION	66	0.371197	1.44764	0.0243902	0.16983	1	1661	tags=32%, list=18%, signal=39%				REACTOME_INFLUENZA_VIRAL_RNA_TRANSCRIPTION_AND_REPLICATION	78	-0.506294	-1.85259	0	0.00344953	0.239	3317	tags=63%, list=37%, signal=99%
KEGG_ANTIGEN_PROCESSING_AND_PRESENTATION	23	0.473933	1.43898	0.0773333	0.177598	1	690	tags=30%, list=8%, signal=33%				REACTOME_MRNA_3_END_PROCESSING	18	-0.685497	-1.84701	0.00171527	0.00374271	0.258	2216	tags=78%, list=25%, signal=103%
PID_HIF2PATHWAY	25	0.452252	1.43697	0.039548	0.178028	1	685	tags=24%, list=8%, signal=26%				REACTOME_TRNA_AMINOACYLATION	29	-0.600227	-1.84251	0	0.00389325	0.272	1968	tags=55%, list=22%, signal=70%
NABA_SECRETED_FACTORS	157	0.325119	1.43395	0.00668896	0.179482	1	3140	tags=52%, list=35%, signal=78%				REACTOME_APC_CDC20_MEDIATED_DEGRADATION_OF_NEK2A	18	-0.677592	-1.83216	0.00166389	0.00438192	0.307	2214	tags=78%, list=25%, signal=103%
REACTOME_INHIBITION_OF_INSULIN_SECRETION_BY_ADRENALINE_NORADRENALINE	18	0.502949	1.43046	0.086747	0.181251	1	1113	tags=28%, list=12%, signal=32%				REACTOME_DOWNSTREAM_TCR_SIGNALING	15	-0.711273	-1.83101	0	0.00442669	0.313	1192	tags=53%, list=13%, signal=61%
PID_P53_DOWNSTREAM_PATHWAY	82	0.354524	1.42428	0.0220994	0.186601	1	1225	tags=27%, list=14%, signal=31%				REACTOME_ACTIVATION_OF_NF_KAPPAB_IN_B_CELLS	15	-0.72365	-1.82581	0	0.00472204	0.334	1965	tags=80%, list=22%, signal=102%
REACTOME_GENERIC_TRANSCRIPTION_PATHWAY	126	0.333638	1.41978	0.0157729	0.189794	1	871	tags=17%, list=10%, signal=18%				REACTOME_APC_C_CDC20_MEDIATED_DEGRADATION_OF_MITOTIC_PROTEINS	18	-0.680413	-1.82214	0	0.00493731	0.348	2214	tags=78%, list=25%, signal=103%
KEGG_ALDOSTERONE_REGULATED_SODIUM_REABSORPTION	19	0.482642	1.41882	0.0860465	0.188834	1	1732	tags=37%, list=19%, signal=46%				PID_HIV_NEF_PATHWAY	29	-0.603026	-1.81854	0	0.00517984	0.36	903	tags=34%, list=10%, signal=38%
BIOCARTA_INFLAM_PATHWAY	15	0.522883	1.41602	0.0781991	0.189906	1	2626	tags=53%, list=29%, signal=75%				REACTOME_MEIOTIC_RECOMBINATION	23	-0.63334	-1.80705	0	0.00619223	0.42	2484	tags=83%, list=28%, signal=114%
REACTOME_METABOLISM_OF_LIPIDS_AND_LIPOPROTEINS	251	0.306172	1.40548	0	0.200208	1	1661	tags=29%, list=18%, signal=35%				REACTOME_TAK1_ACTIVATES_NFKB_BY_PHOSPHORYLATION_AND_ACTIVATION_OF_IKKS_COMPLEX	15	-0.689623	-1.79981	0.00338983	0.006587	0.445	943	tags=60%, list=10%, signal=67%
REACTOME_TRANSFERRIN_ENDOCYTOSIS_AND_RECYCLING	22	0.470273	1.39602	0.0792839	0.20945	1	1837	tags=45%, list=20%, signal=57%				REACTOME_NOD1_2_SIGNALING_PATHWAY	20	-0.647312	-1.79863	0.00161812	0.00660388	0.448	2117	tags=65%, list=24%, signal=85%
REACTOME_TRANSPORT_TO_THE_GOLGI_AND_SUBSEQUENT_MODIFICATION	28	0.436691	1.39398	0.0603015	0.209088	1	1091	tags=39%, list=12%, signal=45%				REACTOME_RNA_POL_III_TRANSCRIPTION	15	-0.679324	-1.78693	0.00341297	0.00765822	0.506	2304	tags=53%, list=26%, signal=72%
BIOCARTA_TOB1_PATHWAY	16	0.494814	1.38594	0.0856423	0.216885	1	1046	tags=25%, list=12%, signal=28%				REACTOME_P75_NTR_RECEPTOR_MEDIATED_SIGNALLING	58	-0.509122	-1.76713	0	0.00990978	0.6	1834	tags=40%, list=20%, signal=50%
PID_FGF_PATHWAY	38	0.404599	1.3818	0.0469613	0.219922	1	1870	tags=34%, list=21%, signal=43%				KEGG_AMINOACYL_TRNA_BIOSYNTHESIS	30	-0.578716	-1.76685	0.0016129	0.00982457	0.6	1968	tags=57%, list=22%, signal=72%
REACTOME_KERATAN_SULFATE_BIOSYNTHESIS	18	0.481696	1.38125	0.0897098	0.218297	1	877	tags=28%, list=10%, signal=31%				KEGG_PARKINSONS_DISEASE	64	-0.495955	-1.7653	0.00163399	0.00986844	0.604	2608	tags=52%, list=29%, signal=72%
REACTOME_NEGATIVE_REGULATORS_OF_RIG_I_MDA5_SIGNALING	18	0.469049	1.3691	0.118357	0.231718	1	639	tags=28%, list=7%, signal=30%				KEGG_ONE_CARBON_POOL_BY_FOLATE	17	-0.665788	-1.76323	0.00348432	0.010092	0.614	1000	tags=53%, list=11%, signal=59%
ST_G_ALPHA_I_PATHWAY	25	0.43579	1.3492	0.0920716	0.257428	1	1165	tags=24%, list=13%, signal=28%				KEGG_LYSINE_DEGRADATION	36	-0.562751	-1.76191	0	0.0102262	0.623	1444	tags=36%, list=16%, signal=43%
KEGG_VIBRIO_CHOLERAE_INFECTION	38	0.390882	1.34034	0.0659341	0.267919	1	1837	tags=39%, list=20%, signal=49%				BIOCARTA_ATM_PATHWAY	18	-0.654136	-1.76145	0.00505902	0.0101519	0.625	1361	tags=61%, list=15%, signal=72%
PID_ERBB1_INTERNALIZATION_PATHWAY	30	0.410935	1.32635	0.101299	0.286737	1	1013	tags=30%, list=11%, signal=34%				REACTOME_PROCESSING_OF_CAPPED_INTRONLESS_PRE_MRNA	18	-0.64862	-1.75633	0.00335008	0.0107854	0.647	2431	tags=72%, list=27%, signal=99%
REACTOME_UNFOLDED_PROTEIN_RESPONSE	60	0.352187	1.31966	0.0720222	0.294242	1	1095	tags=28%, list=12%, signal=32%				KEGG_CITRATE_CYCLE_TCA_CYCLE	23	-0.610753	-1.75182	0.0015873	0.0112587	0.666	1644	tags=57%, list=18%, signal=69%
KEGG_RETINOL_METABOLISM	16	0.468511	1.31576	0.124378	0.297721	1	129	tags=13%, list=1%, signal=13%				REACTOME_METABOLISM_OF_PROTEINS	282	-0.404154	-1.74182	0	0.012583	0.713	2838	tags=49%, list=32%, signal=69%
PID_VEGFR1_PATHWAY	16	0.477799	1.31495	0.15873	0.29616	1	1175	tags=31%, list=13%, signal=36%				REACTOME_TRANSCRIPTION_COUPLED_NER_TC_NER	21	-0.616008	-1.7394	0.00517241	0.0128201	0.72	2512	tags=67%, list=28%, signal=92%
KEGG_PPAR_SIGNALING_PATHWAY	44	0.373389	1.31326	0.0895141	0.296045	1	821	tags=20%, list=9%, signal=22%				REACTOME_ACTIVATION_OF_THE_MRNA_UPON_BINDING_OF_THE_CAP_BINDING_COMPLEX_AND_EIFS_AND_SUBSEQUENT_BINDING_TO_43S	40	-0.544736	-1.73896	0	0.0128526	0.724	2735	tags=58%, list=30%, signal=82%
PID_SYNDECAN_2_PATHWAY	27	0.414581	1.31304	0.101942	0.293628	1	1300	tags=30%, list=14%, signal=35%				KEGG_NOD_LIKE_RECEPTOR_SIGNALING_PATHWAY	36	-0.54229	-1.73384	0	0.0135408	0.746	1965	tags=50%, list=22%, signal=64%
SIG_PIP3_SIGNALING_IN_B_LYMPHOCYTES	19	0.451374	1.31246	0.144638	0.29169	1	1047	tags=26%, list=12%, signal=30%				PID_FOXM1_PATHWAY	30	-0.563563	-1.72241	0.00324675	0.0154628	0.79	1561	tags=53%, list=17%, signal=64%
REACTOME_PLATELET_HOMEOSTASIS	34	0.391072	1.30266	0.135714	0.304582	1	1414	tags=24%, list=16%, signal=28%				REACTOME_GLOBAL_GENOMIC_NER_GG_NER	23	-0.583914	-1.72227	0.00819672	0.0153731	0.791	1827	tags=52%, list=20%, signal=65%
REACTOME_REGULATION_OF_INSULIN_SECRETION_BY_GLUCAGON_LIKE_PEPTIDE1	23	0.421604	1.29288	0.128463	0.318204	1	1242	tags=30%, list=14%, signal=35%				KEGG_NUCLEOTIDE_EXCISION_REPAIR	31	-0.553176	-1.72077	0.00337838	0.0155149	0.798	2662	tags=65%, list=30%, signal=91%
REACTOME_ERK_MAPK_TARGETS	15	0.474967	1.28638	0.153664	0.326129	1	2088	tags=40%, list=23%, signal=52%				REACTOME_INTRINSIC_PATHWAY_FOR_APOPTOSIS	18	-0.631625	-1.71564	0.00821018	0.016218	0.817	2063	tags=61%, list=23%, signal=79%
KEGG_GALACTOSE_METABOLISM	19	0.44061	1.28216	0.151899	0.330026	1	1244	tags=37%, list=14%, signal=43%				REACTOME_APC_C_CDH1_MEDIATED_DEGRADATION_OF_CDC20_AND_OTHER_APC_C_CDH1_TARGETED_PROTEINS_IN_LATE_MITOSIS_EARLY_G1	17	-0.650821	-1.7154	0.010084	0.016077	0.817	2658	tags=82%, list=30%, signal=117%
REACTOME_POTASSIUM_CHANNELS	55	0.344261	1.2813	0.0865922	0.328465	1	2387	tags=33%, list=27%, signal=44%				REACTOME_INHIBITION_OF_THE_PROTEOLYTIC_ACTIVITY_OF_APC_C_REQUIRED_FOR_THE_ONSET_OF_ANAPHASE_BY_MITOTIC_SPINDLE_CHECKPOINT_COMPONENTS	16	-0.666195	-1.70771	0.00692042	0.0174882	0.844	2214	tags=75%, list=25%, signal=99%
PID_ARF6_TRAFFICKING_PATHWAY	34	0.384961	1.27234	0.119898	0.341621	1	1979	tags=38%, list=22%, signal=49%				REACTOME_APC_C_CDC20_MEDIATED_DEGRADATION_OF_CYCLIN_B	15	-0.658377	-1.70442	0.00166389	0.0180974	0.859	2214	tags=73%, list=25%, signal=97%
BIOCARTA_ALK_PATHWAY	28	0.396529	1.2579	0.151134	0.364338	1	680	tags=18%, list=8%, signal=19%				REACTOME_NUCLEOTIDE_EXCISION_REPAIR	26	-0.571823	-1.69015	0.0033557	0.0208942	0.898	1204	tags=42%, list=13%, signal=49%
REACTOME_SMOOTH_MUSCLE_CONTRACTION	17	0.441676	1.24649	0.1675	0.382194	1	902	tags=29%, list=10%, signal=33%				REACTOME_TCA_CYCLE_AND_RESPIRATORY_ELECTRON_TRANSPORT	73	-0.467679	-1.68864	0.00461538	0.0211039	0.902	2564	tags=52%, list=29%, signal=72%
KEGG_REGULATION_OF_ACTIN_CYTOSKELETON	131	0.289466	1.24494	0.0515464	0.381966	1	1305	tags=18%, list=15%, signal=21%				PID_TELOMERASE_PATHWAY	55	-0.487322	-1.68647	0.0031746	0.0214504	0.909	2638	tags=58%, list=29%, signal=82%
REACTOME_NEURONAL_SYSTEM	169	0.279235	1.23678	0.0673401	0.394468	1	2497	tags=32%, list=28%, signal=43%				REACTOME_RNA_POL_II_PRE_TRANSCRIPTION_EVENTS	39	-0.514419	-1.67439	0.00783699	0.0241746	0.934	977	tags=31%, list=11%, signal=34%
REACTOME_DIABETES_PATHWAYS	90	0.310219	1.23562	0.106452	0.393311	1	1095	tags=22%, list=12%, signal=25%				REACTOME_CITRIC_ACID_CYCLE_TCA_CYCLE	18	-0.607263	-1.67303	0.00998336	0.0242187	0.935	1644	tags=56%, list=18%, signal=68%
REACTOME_SIGNAL_TRANSDUCTION_BY_L1	27	0.387835	1.23516	0.158442	0.390773	1	1078	tags=26%, list=12%, signal=29%				REACTOME_MITOTIC_G2_G2_M_PHASES	48	-0.490625	-1.67203	0.00318471	0.0242467	0.938	2947	tags=67%, list=33%, signal=99%
REACTOME_G_ALPHA_S_SIGNALLING_EVENTS	41	0.348143	1.23307	0.119444	0.391567	1	2773	tags=41%, list=31%, signal=60%				REACTOME_FORMATION_OF_THE_TERNARY_COMPLEX_AND_SUBSEQUENTLY_THE_43S_COMPLEX	34	-0.528947	-1.67176	0.0114943	0.0241004	0.938	2735	tags=56%, list=30%, signal=80%
REACTOME_PI_3K_CASCADE	30	0.375279	1.22758	0.175532	0.399433	1	1047	tags=23%, list=12%, signal=26%				REACTOME_APOPTOSIS	62	-0.470317	-1.65898	0.003125	0.0272914	0.958	2135	tags=50%, list=24%, signal=65%
REACTOME_FATTY_ACID_TRIACYLGLYCEROL_AND_KETONE_BODY_METABOLISM	114	0.292643	1.22281	0.0795107	0.406206	1	1697	tags=30%, list=19%, signal=36%				BIOCARTA_MITOCHONDRIA_PATHWAY	16	-0.628663	-1.65832	0.00719425	0.0272527	0.958	1849	tags=44%, list=21%, signal=55%
REACTOME_METABOLISM_OF_CARBOHYDRATES	140	0.281556	1.21819	0.0797101	0.412318	1	1015	tags=19%, list=11%, signal=21%				PID_RAC1_PATHWAY	43	-0.497026	-1.64156	0.0051458	0.0320879	0.976	2676	tags=58%, list=30%, signal=82%
REACTOME_SIGNALING_BY_PDGF	67	0.312065	1.21402	0.107239	0.417616	1	1177	tags=28%, list=13%, signal=32%				KEGG_APOPTOSIS	46	-0.498947	-1.64007	0.00991735	0.0323535	0.977	1965	tags=46%, list=22%, signal=58%
REACTOME_CELL_SURFACE_INTERACTIONS_AT_THE_VASCULAR_WALL	55	0.325557	1.20883	0.166227	0.42448	1	595	tags=13%, list=7%, signal=14%				REACTOME_DOWNSTREAM_SIGNALING_EVENTS_OF_B_CELL_RECEPTOR_BCR	35	-0.517579	-1.63747	0.00801282	0.0328732	0.979	2073	tags=60%, list=23%, signal=78%
REACTOME_TRANSCRIPTIONAL_REGULATION_OF_WHITE_ADIPOCYTE_DIFFERENTIATION	41	0.348578	1.20702	0.17199	0.424991	1	1637	tags=32%, list=18%, signal=39%				KEGG_OOCYTE_MEIOSIS	59	-0.470887	-1.63654	0.00480769	0.0328682	0.979	2359	tags=49%, list=26%, signal=66%
REACTOME_ACTIVATION_OF_KAINATE_RECEPTORS_UPON_GLUTAMATE_BINDING	17	0.427191	1.20319	0.221957	0.429417	1	2253	tags=47%, list=25%, signal=63%				KEGG_BASE_EXCISION_REPAIR	18	-0.598819	-1.63597	0.0151515	0.0328232	0.979	1864	tags=61%, list=21%, signal=77%
REACTOME_SEMA4D_INDUCED_CELL_MIGRATION_AND_GROWTH_CONE_COLLAPSE	21	0.407747	1.20176	0.214634	0.428932	1	27	tags=10%, list=0%, signal=10%				REACTOME_FORMATION_OF_RNA_POL_II_ELONGATION_COMPLEX_	23	-0.567485	-1.63135	0.0102041	0.0341403	0.983	977	tags=43%, list=11%, signal=49%
BIOCARTA_CTCF_PATHWAY	15	0.436667	1.19761	0.211401	0.434233	1	623	tags=20%, list=7%, signal=21%				REACTOME_DESTABILIZATION_OF_MRNA_BY_TRISTETRAPROLIN_TTP	15	-0.638199	-1.62901	0.00831947	0.0346296	0.986	1284	tags=47%, list=14%, signal=54%
REACTOME_CD28_CO_STIMULATION	19	0.415805	1.19744	0.212871	0.431153	1	2171	tags=42%, list=24%, signal=55%				REACTOME_GRB2_EVENTS_IN_ERBB2_SIGNALING	18	-0.596147	-1.62293	0.0171527	0.0365871	0.988	2353	tags=56%, list=26%, signal=75%
KEGG_TYPE_II_DIABETES_MELLITUS	25	0.385315	1.19718	0.218137	0.428339	1	409	tags=12%, list=5%, signal=13%				BIOCARTA_G1_PATHWAY	23	-0.580108	-1.62171	0.00865052	0.0368134	0.989	1316	tags=48%, list=15%, signal=56%
PID_HIF1_TFPATHWAY	44	0.331964	1.19677	0.162791	0.425762	1	1205	tags=23%, list=13%, signal=26%				PID_CD40_PATHWAY	24	-0.562342	-1.62078	0.0234899	0.0367767	0.989	1945	tags=50%, list=22%, signal=64%
PID_FAK_PATHWAY	48	0.332405	1.19454	0.170984	0.426943	1	919	tags=19%, list=10%, signal=21%				BIOCARTA_FAS_PATHWAY	22	-0.578065	-1.61976	0.0234899	0.0369877	0.989	1589	tags=45%, list=18%, signal=55%
PID_ANGIOPOIETIN_RECEPTOR_PATHWAY	36	0.348192	1.19068	0.2	0.431568	1	1749	tags=28%, list=19%, signal=34%				PID_CDC42_PATHWAY	54	-0.471061	-1.61817	0.00332226	0.0372597	0.989	2823	tags=59%, list=31%, signal=86%
REACTOME_SEMA4D_IN_SEMAPHORIN_SIGNALING	24	0.386352	1.19012	0.218824	0.429466	1	403	tags=13%, list=4%, signal=13%				REACTOME_KINESINS	19	-0.594097	-1.60741	0.0165837	0.0410865	0.991	1045	tags=42%, list=12%, signal=48%
BIOCARTA_NKT_PATHWAY	19	0.399999	1.18749	0.246341	0.431399	1	3565	tags=63%, list=40%, signal=105%				REACTOME_REGULATION_OF_MRNA_STABILITY_BY_PROTEINS_THAT_BIND_AU_RICH_ELEMENTS	29	-0.532075	-1.6015	0.0183946	0.0432312	0.994	1880	tags=48%, list=21%, signal=61%
REACTOME_GAP_JUNCTION_TRAFFICKING	17	0.423603	1.18427	0.216837	0.435086	1	1566	tags=35%, list=17%, signal=43%				KEGG_HUNTINGTONS_DISEASE	101	-0.415636	-1.59874	0.00146413	0.0439822	0.994	2564	tags=44%, list=29%, signal=60%
REACTOME_MEMBRANE_TRAFFICKING	96	0.291715	1.18413	0.130841	0.432225	1	1711	tags=24%, list=19%, signal=29%				REACTOME_SRP_DEPENDENT_COTRANSLATIONAL_PROTEIN_TARGETING_TO_MEMBRANE	93	-0.426203	-1.59481	0.00293686	0.0452763	0.996	3317	tags=56%, list=37%, signal=88%
REACTOME_GLYCEROPHOSPHOLIPID_BIOSYNTHESIS	31	0.3619	1.18407	0.208651	0.4292	1	1465	tags=39%, list=16%, signal=46%				BIOCARTA_STRESS_PATHWAY	22	-0.555614	-1.59213	0.0152542	0.0460431	0.996	1965	tags=55%, list=22%, signal=70%
PID_TXA2PATHWAY	35	0.35199	1.18117	0.190476	0.431949	1	314	tags=11%, list=3%, signal=12%				REACTOME_PYRUVATE_METABOLISM_AND_CITRIC_ACID_TCA_CYCLE	28	-0.52968	-1.59003	0.0218487	0.0466893	0.997	2550	tags=64%, list=28%, signal=89%
REACTOME_MHC_CLASS_II_ANTIGEN_PRESENTATION	65	0.308464	1.17617	0.169355	0.439417	1	824	tags=18%, list=9%, signal=20%				REACTOME_SHC1_EVENTS_IN_ERBB4_SIGNALING	16	-0.603063	-1.59003	0.025641	0.046351	0.997	2353	tags=63%, list=26%, signal=85%
KEGG_AXON_GUIDANCE	89	0.290468	1.1719	0.150307	0.444844	1	1299	tags=20%, list=14%, signal=23%				REACTOME_APOPTOTIC_EXECUTION_PHASE	30	-0.523168	-1.58953	0.00658979	0.0463528	0.997	2408	tags=57%, list=27%, signal=77%
SIG_BCR_SIGNALING_PATHWAY	32	0.356983	1.17116	0.195251	0.443144	1	2312	tags=41%, list=26%, signal=55%				REACTOME_CYTOSOLIC_TRNA_AMINOACYLATION	18	-0.571091	-1.58782	0.0255102	0.046786	0.997	1646	tags=44%, list=18%, signal=54%
REACTOME_REGULATION_OF_INSULIN_SECRETION	48	0.329055	1.16682	0.207084	0.449895	1	1317	tags=25%, list=15%, signal=29%				PID_HDAC_CLASSI_PATHWAY	55	-0.464719	-1.58778	0.00614439	0.0464542	0.997	2018	tags=47%, list=22%, signal=61%
KEGG_COMPLEMENT_AND_COAGULATION_CASCADES	31	0.359405	1.16033	0.236585	0.460812	1	1536	tags=19%, list=17%, signal=23%				KEGG_CYSTEINE_AND_METHIONINE_METABOLISM	24	-0.540549	-1.58747	0.0233723	0.0462127	0.997	1264	tags=33%, list=14%, signal=39%
KEGG_PEROXISOME	39	0.337683	1.14912	0.212435	0.481964	1	2042	tags=41%, list=23%, signal=53%				BIOCARTA_RACCYCD_PATHWAY	21	-0.575442	-1.58733	0.020339	0.0459662	0.997	1965	tags=67%, list=22%, signal=85%
PID_SYNDECAN_4_PATHWAY	24	0.364111	1.14521	0.240602	0.487523	1	1397	tags=29%, list=16%, signal=34%				REACTOME_DESTABILIZATION_OF_MRNA_BY_BRF1	15	-0.605212	-1.5776	0.0167224	0.0496693	0.997	1880	tags=53%, list=21%, signal=67%
REACTOME_TRANS_GOLGI_NETWORK_VESICLE_BUDDING	49	0.311498	1.14479	0.214286	0.485036	1	1470	tags=24%, list=16%, signal=29%				PID_P53_REGULATION_PATHWAY	44	-0.474713	-1.5711	0.011254	0.0523834	0.998	1985	tags=43%, list=22%, signal=55%
REACTOME_MUSCLE_CONTRACTION	33	0.342001	1.13842	0.23	0.495829	1	902	tags=21%, list=10%, signal=23%				REACTOME_BIOSYNTHESIS_OF_THE_N_GLYCAN_PRECURSOR_DOLICHOL_LIPID_LINKED_OLIGOSACCHARIDE_LLO_AND_TRANSFER_TO_A_NASCENT_PROTEIN	21	-0.554265	-1.57032	0.0324675	0.0523968	0.998	1611	tags=48%, list=18%, signal=58%
REACTOME_N_GLYCAN_ANTENNAE_ELONGATION_IN_THE_MEDIAL_TRANS_GOLGI	15	0.417928	1.13176	0.304038	0.507418	1	963	tags=40%, list=11%, signal=45%				ST_FAS_SIGNALING_PATHWAY	50	-0.463966	-1.56193	0.00949367	0.0561721	1	1722	tags=38%, list=19%, signal=47%
REACTOME_NGF_SIGNALLING_VIA_TRKA_FROM_THE_PLASMA_MEMBRANE	82	0.282245	1.13173	0.216216	0.504069	1	1613	tags=30%, list=18%, signal=37%				BIOCARTA_VEGF_PATHWAY	18	-0.580338	-1.55842	0.0194175	0.057439	1	1448	tags=44%, list=16%, signal=53%
KEGG_ENDOCYTOSIS	112	0.267746	1.13161	0.207602	0.500931	1	1415	tags=24%, list=16%, signal=28%				SIG_CD40PATHWAYMAP	25	-0.529858	-1.55837	0.0214521	0.0571081	1	558	tags=24%, list=6%, signal=26%
REACTOME_METAL_ION_SLC_TRANSPORTERS	17	0.39568	1.12288	0.324324	0.517601	1	414	tags=18%, list=5%, signal=18%				REACTOME_SULFUR_AMINO_ACID_METABOLISM	18	-0.567648	-1.53943	0.0257732	0.0668856	1	1264	tags=33%, list=14%, signal=39%
REACTOME_INTEGRATION_OF_ENERGY_METABOLISM	62	0.296112	1.12089	0.248634	0.518803	1	1437	tags=26%, list=16%, signal=31%				BIOCARTA_G2_PATHWAY	17	-0.577815	-1.52583	0.0318792	0.0741644	1	1361	tags=53%, list=15%, signal=62%
PID_CXCR4_PATHWAY	64	0.293784	1.11989	0.249267	0.517574	1	2021	tags=31%, list=23%, signal=40%				PID_RB_1PATHWAY	48	-0.452006	-1.52501	0.0253968	0.0741805	1	1522	tags=40%, list=17%, signal=47%
REACTOME_TRANSMISSION_ACROSS_CHEMICAL_SYNAPSES	113	0.265514	1.11725	0.227129	0.519978	1	2497	tags=31%, list=28%, signal=42%				REACTOME_MEIOTIC_SYNAPSIS	22	-0.528864	-1.52442	0.0304054	0.0740379	1	1753	tags=41%, list=20%, signal=51%
REACTOME_INTERFERON_GAMMA_SIGNALING	25	0.357648	1.11509	0.288265	0.521923	1	1078	tags=24%, list=12%, signal=27%				KEGG_T_CELL_RECEPTOR_SIGNALING_PATHWAY	65	-0.426628	-1.52269	0.0154083	0.0745233	1	1192	tags=23%, list=13%, signal=26%
PID_ARF6_PATHWAY	20	0.371652	1.11482	0.287671	0.519164	1	1010	tags=30%, list=11%, signal=34%				BIOCARTA_WNT_PATHWAY	18	-0.561401	-1.51871	0.0413907	0.0766925	1	2597	tags=67%, list=29%, signal=94%
REACTOME_HEMOSTASIS	263	0.236827	1.11365	0.152941	0.518749	1	1181	tags=16%, list=13%, signal=18%				REACTOME_NUCLEOTIDE_BINDING_DOMAIN_LEUCINE_RICH_REPEAT_CONTAINING_RECEPTOR_NLR_SIGNALING_PATHWAYS	26	-0.509827	-1.51586	0.0345395	0.077925	1	2117	tags=62%, list=24%, signal=80%
PID_NETRIN_PATHWAY	23	0.36533	1.11327	0.295455	0.516401	1	2338	tags=43%, list=26%, signal=59%				PID_TNF_PATHWAY	38	-0.467926	-1.50634	0.0333863	0.0834131	1	943	tags=37%, list=10%, signal=41%
PID_GLYPICAN_1PATHWAY	20	0.377977	1.11238	0.289474	0.515161	1	1870	tags=35%, list=21%, signal=44%				BIOCARTA_ETS_PATHWAY	18	-0.549237	-1.50343	0.0358974	0.0848966	1	1316	tags=39%, list=15%, signal=45%
REACTOME_GPCR_LIGAND_BINDING	155	0.251951	1.11014	0.209738	0.516988	1	3433	tags=54%, list=38%, signal=85%				PID_IL12_2PATHWAY	35	-0.47835	-1.50131	0.02589	0.0858405	1	565	tags=20%, list=6%, signal=21%
REACTOME_ACTIVATION_OF_CHAPERONE_GENES_BY_XBP1S	34	0.32551	1.10652	0.280992	0.522312	1	1038	tags=26%, list=12%, signal=30%				PID_CMYB_PATHWAY	47	-0.448817	-1.50096	0.0163399	0.0854443	1	1939	tags=40%, list=22%, signal=51%
PID_AP1_PATHWAY	46	0.31135	1.09798	0.290859	0.539026	1	1592	tags=35%, list=18%, signal=42%				ST_GAQ_PATHWAY	18	-0.55578	-1.49716	0.0520325	0.0874762	1	1733	tags=44%, list=19%, signal=55%
PID_TAP63_PATHWAY	37	0.324531	1.09527	0.303571	0.541902	1	1533	tags=32%, list=17%, signal=39%				KEGG_B_CELL_RECEPTOR_SIGNALING_PATHWAY	46	-0.440008	-1.49695	0.0201005	0.0870736	1	2015	tags=39%, list=22%, signal=50%
KEGG_ABC_TRANSPORTERS	30	0.334357	1.09475	0.295455	0.539679	1	1826	tags=43%, list=20%, signal=54%				REACTOME_NFKB_AND_MAP_KINASES_ACTIVATION_MEDIATED_BY_TLR4_SIGNALING_REPERTOIRE	51	-0.428433	-1.49549	0.0175159	0.0874281	1	1003	tags=25%, list=11%, signal=29%
REACTOME_COSTIMULATION_BY_THE_CD28_FAMILY	27	0.343846	1.08899	0.317136	0.549976	1	2171	tags=37%, list=24%, signal=49%				PID_AR_TF_PATHWAY	34	-0.475658	-1.49379	0.0232172	0.0881489	1	3028	tags=59%, list=34%, signal=88%
REACTOME_GASTRIN_CREB_SIGNALLING_PATHWAY_VIA_PKC_AND_MAPK	96	0.266052	1.08759	0.270423	0.550136	1	2778	tags=40%, list=31%, signal=57%				PID_NFKAPPAB_CANONICAL_PATHWAY	18	-0.557639	-1.49288	0.0432526	0.0882744	1	2117	tags=61%, list=24%, signal=80%
PID_AVB3_OPN_PATHWAY	23	0.357287	1.0867	0.322165	0.548992	1	595	tags=22%, list=7%, signal=23%				REACTOME_SIGNALING_BY_THE_B_CELL_RECEPTOR_BCR	53	-0.434864	-1.49269	0.0180328	0.0878582	1	2073	tags=45%, list=23%, signal=59%
KEGG_GLYCEROLIPID_METABOLISM	29	0.334576	1.08544	0.320988	0.548807	1	1778	tags=34%, list=20%, signal=43%				REACTOME_TCR_SIGNALING	26	-0.50008	-1.48633	0.0534224	0.0917245	1	1192	tags=31%, list=13%, signal=35%
PID_LYMPH_ANGIOGENESIS_PATHWAY	20	0.372749	1.07785	0.340426	0.563311	1	324	tags=15%, list=4%, signal=16%				KEGG_UBIQUITIN_MEDIATED_PROTEOLYSIS	102	-0.38637	-1.48522	0.00449102	0.0919917	1	2841	tags=55%, list=32%, signal=79%
REACTOME_NEGATIVE_REGULATION_OF_FGFR_SIGNALING	21	0.365081	1.0772	0.334232	0.561458	1	1870	tags=29%, list=21%, signal=36%				ST_GA13_PATHWAY	23	-0.507293	-1.47788	0.0459966	0.0967091	1	1733	tags=35%, list=19%, signal=43%
REACTOME_CELL_JUNCTION_ORGANIZATION	42	0.302343	1.07251	0.327027	0.569273	1	1380	tags=24%, list=15%, signal=28%				REACTOME_TRAF6_MEDIATED_INDUCTION_OF_NFKB_AND_MAP_KINASES_UPON_TLR7_8_OR_9_ACTIVATION	50	-0.431272	-1.47553	0.0298273	0.0979807	1	1003	tags=28%, list=11%, signal=31%
ST_ADRENERGIC	25	0.337812	1.07247	0.346939	0.566078	1	1529	tags=24%, list=17%, signal=29%				BIOCARTA_PTDINS_PATHWAY	16	-0.566777	-1.47467	0.0524535	0.098035	1	2015	tags=50%, list=22%, signal=64%
REACTOME_ABC_FAMILY_PROTEINS_MEDIATED_TRANSPORT	19	0.364304	1.07229	0.375887	0.563234	1	1611	tags=42%, list=18%, signal=51%				ST_T_CELL_SIGNAL_TRANSDUCTION	33	-0.471498	-1.47204	0.0412541	0.0995141	1	558	tags=15%, list=6%, signal=16%
PID_A6B1_A6B4_INTEGRIN_PATHWAY	37	0.317315	1.07167	0.314667	0.561358	1	1300	tags=27%, list=14%, signal=31%				BIOCARTA_ACTINY_PATHWAY	16	-0.548786	-1.45786	0.0600343	0.110182	1	3036	tags=63%, list=34%, signal=94%
REACTOME_CLASS_A1_RHODOPSIN_LIKE_RECEPTORS	110	0.25596	1.07039	0.291785	0.561053	1	3433	tags=56%, list=38%, signal=90%				REACTOME_TRIF_MEDIATED_TLR3_SIGNALING	50	-0.430661	-1.4566	0.0363349	0.110548	1	1003	tags=26%, list=11%, signal=29%
PID_THROMBIN_PAR1_PATHWAY	27	0.340126	1.06931	0.332547	0.560358	1	1397	tags=26%, list=16%, signal=31%				REACTOME_RESPIRATORY_ELECTRON_TRANSPORT_ATP_SYNTHESIS_BY_CHEMIOSMOTIC_COUPLING_AND_HEAT_PRODUCTION_BY_UNCOUPLING_PROTEINS_	49	-0.433983	-1.45529	0.0311987	0.110988	1	2564	tags=47%, list=29%, signal=65%
REACTOME_NCAM_SIGNALING_FOR_NEURITE_OUT_GROWTH	45	0.295164	1.06189	0.361478	0.574493	1	1870	tags=33%, list=21%, signal=42%				KEGG_LEISHMANIA_INFECTION	38	-0.448049	-1.45516	0.0321543	0.110448	1	1003	tags=18%, list=11%, signal=21%
REACTOME_LYSOSOME_VESICLE_BIOGENESIS	22	0.358845	1.06169	0.373171	0.571802	1	1397	tags=32%, list=16%, signal=38%				BIOCARTA_EIF4_PATHWAY	15	-0.566202	-1.45392	0.0690236	0.11091	1	2284	tags=60%, list=25%, signal=80%
KEGG_CALCIUM_SIGNALING_PATHWAY	88	0.261531	1.05228	0.33631	0.590975	1	3212	tags=57%, list=36%, signal=88%				REACTOME_METABOLISM_OF_VITAMINS_AND_COFACTORS	32	-0.466579	-1.44704	0.0434783	0.116129	1	2326	tags=47%, list=26%, signal=63%
REACTOME_VOLTAGE_GATED_POTASSIUM_CHANNELS	28	0.333381	1.05198	0.370277	0.588459	1	757	tags=14%, list=8%, signal=16%				BIOCARTA_TNFR1_PATHWAY	23	-0.502106	-1.44497	0.0521173	0.117143	1	522	tags=30%, list=6%, signal=32%
REACTOME_PI3K_CASCADE	33	0.310962	1.04485	0.389027	0.602876	1	409	tags=12%, list=5%, signal=13%				REACTOME_CYCLIN_E_ASSOCIATED_EVENTS_DURING_G1_S_TRANSITION_	16	-0.546694	-1.44398	0.0827465	0.117373	1	1527	tags=56%, list=17%, signal=68%
REACTOME_PI3K_AKT_ACTIVATION	19	0.358917	1.03518	0.402746	0.623757	1	1047	tags=32%, list=12%, signal=36%				REACTOME_INTERFERON_SIGNALING	80	-0.393053	-1.44048	0.0340557	0.119477	1	1972	tags=45%, list=22%, signal=57%
REACTOME_SIGNAL_AMPLIFICATION	20	0.35652	1.02478	0.4047	0.646909	1	2433	tags=40%, list=27%, signal=55%				BIOCARTA_HIVNEF_PATHWAY	41	-0.438285	-1.43824	0.0379147	0.120681	1	565	tags=24%, list=6%, signal=26%
BIOCARTA_PPARA_PATHWAY	31	0.318425	1.02425	0.398477	0.644798	1	1815	tags=42%, list=20%, signal=52%				KEGG_CHEMOKINE_SIGNALING_PATHWAY	100	-0.377346	-1.43458	0.0089153	0.123022	1	1733	tags=26%, list=19%, signal=32%
PID_NCADHERIN_PATHWAY	24	0.326036	1.01555	0.415	0.663706	1	268	tags=13%, list=3%, signal=13%				KEGG_PURINE_METABOLISM	62	-0.408707	-1.43167	0.0361067	0.124934	1	1721	tags=34%, list=19%, signal=42%
ST_G_ALPHA_S_PATHWAY	15	0.376789	1.01125	0.421801	0.671642	1	1870	tags=40%, list=21%, signal=50%				REACTOME_ACTIVATED_TLR4_SIGNALLING	63	-0.399495	-1.4306	0.0436817	0.12524	1	1003	tags=24%, list=11%, signal=27%
REACTOME_TRANSCRIPTIONAL_ACTIVITY_OF_SMAD2_SMAD3_SMAD4_HETEROTRIMER	24	0.325493	1.00658	0.445312	0.680126	1	723	tags=21%, list=8%, signal=23%				BIOCARTA_TOLL_PATHWAY	29	-0.473883	-1.42939	0.056872	0.12572	1	1003	tags=31%, list=11%, signal=35%
PID_IL8_CXCR1_PATHWAY	15	0.380807	1.00618	0.432161	0.677453	1	314	tags=13%, list=3%, signal=14%				PID_P38_MKK3_6PATHWAY	20	-0.516307	-1.42811	0.0511073	0.126052	1	353	tags=20%, list=4%, signal=21%
REACTOME_ASPARAGINE_N_LINKED_GLYCOSYLATION	60	0.268085	1.0059	0.411765	0.674597	1	1091	tags=25%, list=12%, signal=28%				KEGG_NEUROTROPHIN_SIGNALING_PATHWAY	84	-0.380228	-1.41641	0.0298273	0.136017	1	1733	tags=27%, list=19%, signal=34%
ST_WNT_BETA_CATENIN_PATHWAY	24	0.328273	1.00555	0.415049	0.671867	1	1304	tags=25%, list=15%, signal=29%				REACTOME_MYD88_MAL_CASCADE_INITIATED_ON_PLASMA_MEMBRANE	54	-0.411827	-1.41314	0.0353303	0.138458	1	1003	tags=26%, list=11%, signal=29%
REACTOME_SIGNALING_BY_RHO_GTPASES	85	0.251055	1.00249	0.423188	0.676381	1	894	tags=14%, list=10%, signal=16%				REACTOME_RECRUITMENT_OF_MITOTIC_CENTROSOME_PROTEINS_AND_COMPLEXES	37	-0.443842	-1.41242	0.0517241	0.138362	1	3164	tags=68%, list=35%, signal=104%
REACTOME_PEPTIDE_LIGAND_BINDING_RECEPTORS	69	0.257424	1.00017	0.460055	0.678642	1	2778	tags=38%, list=31%, signal=54%				REACTOME_RNA_POL_I_TRANSCRIPTION	16	-0.540582	-1.4069	0.0678808	0.143005	1	1827	tags=44%, list=20%, signal=55%
REACTOME_OPIOID_SIGNALLING	31	0.311235	0.997059	0.480583	0.683422	1	1423	tags=29%, list=16%, signal=34%				REACTOME_FORMATION_OF_INCISION_COMPLEX_IN_GG_NER	18	-0.519916	-1.40669	0.0784983	0.142488	1	1204	tags=39%, list=13%, signal=45%
PID_HDAC_CLASSIII_PATHWAY	16	0.360555	0.996906	0.461722	0.680218	1	769	tags=25%, list=9%, signal=27%				ST_B_CELL_ANTIGEN_RECEPTOR	27	-0.476938	-1.39927	0.0642055	0.149206	1	2353	tags=48%, list=26%, signal=65%
KEGG_DORSO_VENTRAL_AXIS_FORMATION	18	0.348301	0.996495	0.449883	0.677871	1	2304	tags=39%, list=26%, signal=52%				BIOCARTA_CERAMIDE_PATHWAY	19	-0.503531	-1.39456	0.0734266	0.153448	1	1589	tags=53%, list=18%, signal=64%
REACTOME_CELL_CELL_COMMUNICATION	68	0.25535	0.995718	0.478261	0.676551	1	1380	tags=18%, list=15%, signal=21%				REACTOME_ENOS_ACTIVATION_AND_REGULATION	15	-0.539071	-1.39201	0.080402	0.155331	1	1733	tags=40%, list=19%, signal=49%
PID_RHOA_REG_PATHWAY	37	0.292019	0.995336	0.425258	0.674072	1	883	tags=19%, list=10%, signal=21%				REACTOME_ANTIGEN_PROCESSING_UBIQUITINATION_PROTEASOME_DEGRADATION	120	-0.356019	-1.38523	0.03	0.161813	1	3184	tags=55%, list=35%, signal=84%
REACTOME_GLUCOSE_METABOLISM	25	0.319797	0.97818	0.5	0.714157	1	182	tags=12%, list=2%, signal=12%				REACTOME_CYTOKINE_SIGNALING_IN_IMMUNE_SYSTEM	154	-0.342533	-1.38509	0.0133333	0.161103	1	1972	tags=38%, list=22%, signal=47%
REACTOME_GPCR_DOWNSTREAM_SIGNALING	210	0.212106	0.971657	0.532258	0.727323	1	2778	tags=36%, list=31%, signal=50%				KEGG_CHRONIC_MYELOID_LEUKEMIA	56	-0.396648	-1.38405	0.0418605	0.161442	1	1965	tags=41%, list=22%, signal=52%
ST_DIFFERENTIATION_PATHWAY_IN_PC12_CELLS	34	0.2912	0.970386	0.498795	0.727041	1	1960	tags=32%, list=22%, signal=41%				PID_P75_NTR_PATHWAY	37	-0.424494	-1.38192	0.0717781	0.162958	1	1965	tags=41%, list=22%, signal=52%
KEGG_GLYCOSPHINGOLIPID_BIOSYNTHESIS_LACTO_AND_NEOLACTO_SERIES	17	0.351185	0.967569	0.507009	0.73044	1	2331	tags=41%, list=26%, signal=56%				KEGG_FRUCTOSE_AND_MANNOSE_METABOLISM	21	-0.491951	-1.37962	0.0949367	0.164686	1	2005	tags=43%, list=22%, signal=55%
PID_P38_ALPHA_BETA_DOWNSTREAM_PATHWAY	30	0.301929	0.967175	0.511936	0.72785	1	894	tags=20%, list=10%, signal=22%				KEGG_FATTY_ACID_METABOLISM	31	-0.454777	-1.37901	0.0748752	0.164543	1	2016	tags=35%, list=22%, signal=46%
WNT_SIGNALING	61	0.257714	0.965508	0.516043	0.728668	1	442	tags=10%, list=5%, signal=10%				BIOCARTA_NFKB_PATHWAY	19	-0.507896	-1.37754	0.07743	0.165314	1	943	tags=47%, list=10%, signal=53%
PID_IL4_2PATHWAY	39	0.281644	0.965382	0.528678	0.725444	1	218	tags=10%, list=2%, signal=10%				KEGG_CYTOSOLIC_DNA_SENSING_PATHWAY	19	-0.498453	-1.3702	0.0923077	0.172303	1	1965	tags=42%, list=22%, signal=54%
KEGG_LEUKOCYTE_TRANSENDOTHELIAL_MIGRATION	68	0.253195	0.964578	0.521246	0.72382	1	525	tags=7%, list=6%, signal=8%				KEGG_P53_SIGNALING_PATHWAY	48	-0.403838	-1.36724	0.0678808	0.174766	1	1187	tags=33%, list=13%, signal=38%
KEGG_NOTCH_SIGNALING_PATHWAY	33	0.290848	0.964244	0.506361	0.721168	1	2596	tags=45%, list=29%, signal=64%				KEGG_GLUTATHIONE_METABOLISM	30	-0.449726	-1.36636	0.102649	0.174927	1	798	tags=23%, list=9%, signal=26%
REACTOME_PRE_NOTCH_EXPRESSION_AND_PROCESSING	28	0.296455	0.96379	0.518518	0.718824	1	1647	tags=36%, list=18%, signal=44%				PID_PI3KCI_PATHWAY	23	-0.472644	-1.36539	0.0813954	0.175125	1	2015	tags=35%, list=22%, signal=45%
REACTOME_POST_TRANSLATIONAL_PROTEIN_MODIFICATION	104	0.232601	0.963494	0.549383	0.716122	1	1091	tags=20%, list=12%, signal=23%				REACTOME_FACTORS_INVOLVED_IN_MEGAKARYOCYTE_DEVELOPMENT_AND_PLATELET_PRODUCTION	74	-0.373972	-1.35786	0.0495356	0.182861	1	1737	tags=35%, list=19%, signal=43%
REACTOME_CLASS_B_2_SECRETIN_FAMILY_RECEPTORS	38	0.277208	0.961523	0.543307	0.717897	1	2253	tags=29%, list=25%, signal=38%				BIOCARTA_FMLP_PATHWAY	20	-0.488322	-1.35481	0.110016	0.185604	1	909	tags=30%, list=10%, signal=33%
KEGG_EPITHELIAL_CELL_SIGNALING_IN_HELICOBACTER_PYLORI_INFECTION	53	0.258329	0.961295	0.508475	0.715082	1	1870	tags=32%, list=21%, signal=40%				PID_P73PATHWAY	50	-0.403691	-1.34982	0.0500808	0.190654	1	1963	tags=42%, list=22%, signal=53%
REACTOME_SIGNALING_BY_ROBO_RECEPTOR	19	0.334731	0.958883	0.522388	0.717896	1	1299	tags=21%, list=14%, signal=25%				REACTOME_CHEMOKINE_RECEPTORS_BIND_CHEMOKINES	18	-0.495865	-1.34823	0.126582	0.191626	1	1005	tags=17%, list=11%, signal=19%
PID_FRA_PATHWAY	23	0.311417	0.957415	0.483721	0.718178	1	482	tags=17%, list=5%, signal=18%				REACTOME_APOPTOTIC_CLEAVAGE_OF_CELLULAR_PROTEINS	24	-0.448294	-1.34614	0.115318	0.193297	1	2597	tags=54%, list=29%, signal=76%
ST_INTEGRIN_SIGNALING_PATHWAY	61	0.25612	0.954694	0.546512	0.721884	1	1299	tags=18%, list=14%, signal=21%				PID_TCR_PATHWAY	45	-0.403706	-1.33755	0.0794393	0.202863	1	2391	tags=36%, list=27%, signal=48%
PID_ERA_GENOMIC_PATHWAY	43	0.268517	0.953809	0.507979	0.720454	1	1628	tags=30%, list=18%, signal=37%				BIOCARTA_MAPK_PATHWAY	67	-0.371972	-1.33667	0.0623003	0.203106	1	2714	tags=48%, list=30%, signal=68%
REACTOME_PERK_REGULATED_GENE_EXPRESSION	21	0.319307	0.951904	0.521851	0.721595	1	140	tags=14%, list=2%, signal=14%				REACTOME_TRAF6_MEDIATED_NFKB_ACTIVATION	17	-0.500745	-1.33586	0.106115	0.203238	1	943	tags=41%, list=10%, signal=46%
REACTOME_SEMAPHORIN_INTERACTIONS	43	0.273446	0.950709	0.536193	0.721366	1	919	tags=14%, list=10%, signal=15%				KEGG_NON_SMALL_CELL_LUNG_CANCER	32	-0.426765	-1.33348	0.0815661	0.205136	1	1870	tags=41%, list=21%, signal=51%
REACTOME_SIGNALING_BY_BMP	15	0.34449	0.949429	0.522892	0.721305	1	3111	tags=53%, list=35%, signal=81%				KEGG_THYROID_CANCER	22	-0.469842	-1.33087	0.13073	0.207302	1	1901	tags=41%, list=21%, signal=52%
KEGG_ADHERENS_JUNCTION	58	0.248765	0.945475	0.563969	0.7281	1	863	tags=17%, list=10%, signal=19%				KEGG_PROGESTERONE_MEDIATED_OOCYTE_MATURATION	54	-0.381769	-1.32794	0.0652529	0.209879	1	2289	tags=43%, list=25%, signal=57%
REACTOME_NEUROTRANSMITTER_RECEPTOR_BINDING_AND_DOWNSTREAM_TRANSMISSION_IN_THE_POSTSYNAPTIC_CELL	78	0.235885	0.944931	0.56	0.726079	1	2497	tags=32%, list=28%, signal=44%				REACTOME_METABOLISM_OF_AMINO_ACIDS_AND_DERIVATIVES	107	-0.34749	-1.32717	0.0515152	0.209952	1	2525	tags=31%, list=28%, signal=42%
REACTOME_PIP3_ACTIVATES_AKT_SIGNALING	16	0.342975	0.944745	0.51773	0.723245	1	1047	tags=31%, list=12%, signal=35%				KEGG_PROSTATE_CANCER	58	-0.378675	-1.3258	0.0709877	0.210647	1	1965	tags=36%, list=22%, signal=46%
PID_HES_HEY_PATHWAY	34	0.274223	0.944577	0.552699	0.720388	1	675	tags=18%, list=8%, signal=19%				PID_IL3_PATHWAY	15	-0.50952	-1.32449	0.131148	0.211436	1	2726	tags=60%, list=30%, signal=86%
BIOCARTA_NFAT_PATHWAY	26	0.298559	0.936611	0.561576	0.736409	1	680	tags=19%, list=8%, signal=21%				REACTOME_SIGNALING_BY_ERBB4	54	-0.379327	-1.32376	0.0746501	0.211416	1	2353	tags=48%, list=26%, signal=65%
KEGG_INSULIN_SIGNALING_PATHWAY	69	0.239817	0.93325	0.609687	0.741454	1	1851	tags=29%, list=21%, signal=36%				PID_MTOR_4PATHWAY	45	-0.395961	-1.3235	0.0945736	0.210753	1	1733	tags=36%, list=19%, signal=44%
REACTOME_ADP_SIGNALLING_THROUGH_P2RY1	16	0.328324	0.931104	0.533175	0.743269	1	2433	tags=44%, list=27%, signal=60%				REACTOME_RIG_I_MDA5_MEDIATED_INDUCTION_OF_IFN_ALPHA_BETA_PATHWAYS	41	-0.395609	-1.32169	0.0960265	0.212036	1	1965	tags=44%, list=22%, signal=56%
KEGG_AMINO_SUGAR_AND_NUCLEOTIDE_SUGAR_METABOLISM	31	0.281916	0.930837	0.579075	0.740671	1	936	tags=16%, list=10%, signal=18%				BIOCARTA_IL1R_PATHWAY	25	-0.449825	-1.32107	0.110169	0.21175	1	1003	tags=32%, list=11%, signal=36%
REACTOME_NUCLEAR_EVENTS_KINASE_AND_TRANSCRIPTION_FACTOR_ACTIVATION	18	0.331184	0.920956	0.556122	0.761914	1	2088	tags=33%, list=23%, signal=43%				KEGG_PYRUVATE_METABOLISM	26	-0.446154	-1.31266	0.128425	0.221884	1	2016	tags=38%, list=22%, signal=49%
REACTOME_G_ALPHA_I_SIGNALLING_EVENTS	83	0.22956	0.915282	0.627976	0.772207	1	2750	tags=39%, list=31%, signal=55%				BIOCARTA_TNFR2_PATHWAY	16	-0.505884	-1.31058	0.124777	0.223665	1	1965	tags=63%, list=22%, signal=80%
PID_IL8_CXCR2_PATHWAY	19	0.320682	0.913298	0.586538	0.773444	1	314	tags=11%, list=3%, signal=11%				PID_BCR_5PATHWAY	45	-0.393929	-1.30895	0.0941781	0.224815	1	2353	tags=44%, list=26%, signal=60%
REACTOME_PHOSPHOLIPASE_C_MEDIATED_CASCADE	22	0.303146	0.912603	0.627737	0.771674	1	1423	tags=23%, list=16%, signal=27%				PID_TRAIL_PATHWAY	17	-0.484255	-1.29728	0.14214	0.239889	1	943	tags=41%, list=10%, signal=46%
PID_HEDGEHOG_GLI_PATHWAY	41	0.26149	0.912433	0.618926	0.768659	1	1608	tags=29%, list=18%, signal=35%				KEGG_PRIMARY_IMMUNODEFICIENCY	21	-0.461635	-1.2964	0.126984	0.240099	1	2015	tags=29%, list=22%, signal=37%
REACTOME_PHASE_II_CONJUGATION	21	0.301998	0.911333	0.613065	0.767846	1	1475	tags=29%, list=16%, signal=34%				PID_MAPK_TRK_PATHWAY	30	-0.430285	-1.29628	0.118616	0.239273	1	1880	tags=37%, list=21%, signal=46%
BIOCARTA_AT1R_PATHWAY	23	0.296715	0.905437	0.596859	0.778049	1	680	tags=22%, list=8%, signal=23%				PID_PI3K_PLC_TRK_PATHWAY	23	-0.457334	-1.29583	0.133655	0.238855	1	1870	tags=39%, list=21%, signal=49%
PID_ATF2_PATHWAY	42	0.261576	0.902841	0.635678	0.78091	1	1960	tags=40%, list=22%, signal=52%				REACTOME_PURINE_METABOLISM	26	-0.442922	-1.29495	0.14433	0.239207	1	1074	tags=38%, list=12%, signal=44%
KEGG_SNARE_INTERACTIONS_IN_VESICULAR_TRANSPORT	29	0.281501	0.901436	0.613577	0.780914	1	1596	tags=31%, list=18%, signal=38%				REACTOME_RESPIRATORY_ELECTRON_TRANSPORT	39	-0.399218	-1.29088	0.126437	0.243809	1	2550	tags=46%, list=28%, signal=64%
REACTOME_PLC_BETA_MEDIATED_EVENTS	18	0.310148	0.897661	0.592417	0.786358	1	1423	tags=33%, list=16%, signal=40%				PID_TOLL_ENDOGENOUS_PATHWAY	19	-0.467793	-1.28619	0.141638	0.249304	1	943	tags=26%, list=10%, signal=29%
PID_MYC_REPRESS_PATHWAY	44	0.25253	0.895515	0.677596	0.788142	1	769	tags=16%, list=9%, signal=17%				BIOCARTA_NTHI_PATHWAY	20	-0.462353	-1.28594	0.141361	0.248589	1	943	tags=30%, list=10%, signal=33%
SIG_INSULIN_RECEPTOR_PATHWAY_IN_CARDIAC_MYOCYTES	30	0.27955	0.892301	0.659148	0.792473	1	1047	tags=17%, list=12%, signal=19%				PID_LIS1_PATHWAY	17	-0.47534	-1.28228	0.152542	0.252799	1	976	tags=24%, list=11%, signal=26%
KEGG_PROTEIN_EXPORT	15	0.3164	0.888853	0.606715	0.797155	1	104	tags=7%, list=1%, signal=7%				KEGG_RIG_I_LIKE_RECEPTOR_SIGNALING_PATHWAY	41	-0.389744	-1.28078	0.128728	0.254003	1	565	tags=22%, list=6%, signal=23%
PID_PDGFRA_PATHWAY	17	0.31895	0.887566	0.606635	0.796492	1	1266	tags=29%, list=14%, signal=34%				KEGG_GLIOMA	35	-0.402809	-1.28067	0.113452	0.253058	1	1870	tags=37%, list=21%, signal=47%
KEGG_MAPK_SIGNALING_PATHWAY	166	0.196972	0.87529	0.852941	0.820775	1	1792	tags=24%, list=20%, signal=30%				REACTOME_RNA_POL_II_TRANSCRIPTION_PRE_INITIATION_AND_PROMOTER_OPENING	25	-0.439067	-1.2733	0.148333	0.262219	1	2929	tags=44%, list=33%, signal=65%
PID_NFAT_TFPATHWAY	28	0.275355	0.87434	0.665848	0.819353	1	1788	tags=36%, list=20%, signal=44%				PID_RET_PATHWAY	28	-0.426438	-1.27039	0.124352	0.265572	1	2563	tags=50%, list=29%, signal=70%
KEGG_CARDIAC_MUSCLE_CONTRACTION	28	0.277022	0.872706	0.6925	0.819595	1	1792	tags=21%, list=20%, signal=27%				BIOCARTA_PYK2_PATHWAY	20	-0.455328	-1.26805	0.166963	0.267634	1	1589	tags=35%, list=18%, signal=42%
REACTOME_NEUROTRANSMITTER_RELEASE_CYCLE	22	0.291224	0.871585	0.67402	0.818829	1	1720	tags=23%, list=19%, signal=28%				REACTOME_IL_2_SIGNALING	26	-0.421705	-1.26653	0.145902	0.268923	1	2528	tags=42%, list=28%, signal=59%
PID_ERBB4_PATHWAY	27	0.26878	0.869744	0.666667	0.819731	1	1732	tags=33%, list=19%, signal=41%				PID_CASPASE_PATHWAY	37	-0.39186	-1.26432	0.134106	0.271068	1	1948	tags=38%, list=22%, signal=48%
PID_TGFBR_PATHWAY	43	0.247754	0.869173	0.699495	0.817538	1	311	tags=9%, list=3%, signal=10%				REACTOME_SLC_MEDIATED_TRANSMEMBRANE_TRANSPORT	179	-0.305835	-1.26147	0.0588235	0.274322	1	2513	tags=34%, list=28%, signal=46%
REACTOME_GAB1_SIGNALOSOME	22	0.281919	0.861564	0.695444	0.830608	1	1047	tags=23%, list=12%, signal=26%				BIOCARTA_KERATINOCYTE_PATHWAY	32	-0.407762	-1.26076	0.12601	0.274299	1	1589	tags=34%, list=18%, signal=42%
KEGG_VASOPRESSIN_REGULATED_WATER_REABSORPTION	31	0.259814	0.853285	0.647202	0.84488	1	1423	tags=23%, list=16%, signal=27%				PID_NFAT_3PATHWAY	30	-0.408472	-1.26004	0.164725	0.274326	1	1581	tags=30%, list=18%, signal=36%
KEGG_MELANOGENESIS	61	0.226536	0.847374	0.813187	0.853853	1	1782	tags=26%, list=20%, signal=32%				BIOCARTA_GPCR_PATHWAY	17	-0.472918	-1.25871	0.184943	0.275193	1	1392	tags=41%, list=15%, signal=49%
PID_EPHRINB_REV_PATHWAY	23	0.27015	0.820386	0.744019	0.903951	1	1968	tags=30%, list=22%, signal=39%				KEGG_BASAL_TRANSCRIPTION_FACTORS	28	-0.419744	-1.25797	0.155449	0.275055	1	1465	tags=21%, list=16%, signal=26%
KEGG_BASAL_CELL_CARCINOMA	40	0.238151	0.819457	0.771588	0.902217	1	1782	tags=23%, list=20%, signal=28%				REACTOME_LOSS_OF_NLP_FROM_MITOTIC_CENTROSOMES	31	-0.409988	-1.25397	0.163823	0.280079	1	3164	tags=68%, list=35%, signal=104%
REACTOME_THROMBOXANE_SIGNALLING_THROUGH_TP_RECEPTOR	15	0.303578	0.817855	0.699052	0.901612	1	1113	tags=20%, list=12%, signal=23%				PID_WNT_NONCANONICAL_PATHWAY	25	-0.417462	-1.25151	0.166667	0.282821	1	3265	tags=52%, list=36%, signal=81%
KEGG_RENAL_CELL_CARCINOMA	49	0.222296	0.812444	0.810881	0.908172	1	716	tags=14%, list=8%, signal=15%				KEGG_ARGININE_AND_PROLINE_METABOLISM	34	-0.394688	-1.24681	0.158983	0.288886	1	2177	tags=29%, list=24%, signal=39%
REACTOME_SIGNALING_BY_HIPPO	16	0.288576	0.809468	0.742857	0.909733	1	1285	tags=25%, list=14%, signal=29%				KEGG_BETA_ALANINE_METABOLISM	19	-0.454955	-1.24568	0.168831	0.289316	1	271	tags=16%, list=3%, signal=16%
PID_PTP1B_PATHWAY	38	0.233287	0.808498	0.802326	0.90788	1	2259	tags=39%, list=25%, signal=53%				KEGG_DRUG_METABOLISM_OTHER_ENZYMES	21	-0.43987	-1.24312	0.185567	0.292194	1	1161	tags=33%, list=13%, signal=38%
PID_NOTCH_PATHWAY	44	0.22799	0.806791	0.808108	0.907373	1	1509	tags=27%, list=17%, signal=33%				BIOCARTA_41BB_PATHWAY	15	-0.481047	-1.24215	0.1875	0.292575	1	1003	tags=33%, list=11%, signal=37%
PID_INSULIN_GLUCOSE_PATHWAY	18	0.274039	0.796718	0.768675	0.921879	1	409	tags=11%, list=5%, signal=12%				REACTOME_SIGNALING_BY_ERBB2	57	-0.356293	-1.24078	0.124054	0.293599	1	2073	tags=39%, list=23%, signal=50%
REACTOME_GLUCONEOGENESIS	19	0.274845	0.794565	0.767157	0.921855	1	182	tags=11%, list=2%, signal=11%				PID_AURORA_A_PATHWAY	23	-0.428017	-1.23048	0.177665	0.308583	1	2771	tags=65%, list=31%, signal=94%
PID_EPO_PATHWAY	25	0.25276	0.787125	0.785714	0.930584	1	716	tags=16%, list=8%, signal=17%				BIOCARTA_RAS_PATHWAY	16	-0.468606	-1.22681	0.203125	0.313424	1	1965	tags=50%, list=22%, signal=64%
PID_BETA_CATENIN_NUC_PATHWAY	52	0.216674	0.786649	0.864662	0.927768	1	1541	tags=27%, list=17%, signal=32%				KEGG_HISTIDINE_METABOLISM	16	-0.468977	-1.22408	0.19697	0.316566	1	2405	tags=31%, list=27%, signal=43%
KEGG_GNRH_SIGNALING_PATHWAY	56	0.204601	0.766075	0.908137	0.955769	1	2145	tags=32%, list=24%, signal=42%				KEGG_ENDOMETRIAL_CANCER	37	-0.384459	-1.22206	0.168558	0.318592	1	2676	tags=46%, list=30%, signal=65%
PID_AJDISS_2PATHWAY	38	0.221807	0.763383	0.886243	0.955813	1	1870	tags=29%, list=21%, signal=36%				KEGG_BUTANOATE_METABOLISM	22	-0.427916	-1.22122	0.18871	0.318657	1	320	tags=18%, list=4%, signal=19%
REACTOME_GOLGI_ASSOCIATED_VESICLE_BIOGENESIS	42	0.218451	0.761342	0.881844	0.955104	1	1470	tags=21%, list=16%, signal=26%				KEGG_SMALL_CELL_LUNG_CANCER	57	-0.351112	-1.21495	0.164341	0.327745	1	1965	tags=40%, list=22%, signal=51%
PID_ALK1_PATHWAY	20	0.254724	0.759939	0.819277	0.953512	1	1903	tags=25%, list=21%, signal=32%				BIOCARTA_MAL_PATHWAY	16	-0.457484	-1.2116	0.234694	0.331895	1	363	tags=19%, list=4%, signal=20%
REACTOME_MAPK_TARGETS_NUCLEAR_EVENTS_MEDIATED_BY_MAP_KINASES	24	0.246251	0.756871	0.861177	0.954002	1	1788	tags=25%, list=20%, signal=31%				BIOCARTA_CELLCYCLE_PATHWAY	17	-0.452404	-1.2097	0.206723	0.333807	1	1316	tags=47%, list=15%, signal=55%
PID_HNF3B_PATHWAY	25	0.242954	0.755699	0.831265	0.951934	1	1815	tags=24%, list=20%, signal=30%				BIOCARTA_RELA_PATHWAY	15	-0.47134	-1.20802	0.215146	0.3353	1	1454	tags=47%, list=16%, signal=56%
BIOCARTA_ERK_PATHWAY	21	0.244675	0.746805	0.863049	0.959915	1	1870	tags=38%, list=21%, signal=48%				PID_GMCSF_PATHWAY	25	-0.407454	-1.20696	0.210884	0.335819	1	2391	tags=48%, list=27%, signal=65%
KEGG_MTOR_SIGNALING_PATHWAY	29	0.229901	0.729956	0.870027	0.976221	1	1381	tags=24%, list=15%, signal=28%				REACTOME_NUCLEAR_SIGNALING_BY_ERBB4	21	-0.432231	-1.2029	0.209836	0.341573	1	2024	tags=43%, list=23%, signal=55%
REACTOME_EGFR_DOWNREGULATION	23	0.241631	0.729824	0.84788	0.972732	1	938	tags=17%, list=10%, signal=19%				PID_CD8_TCR_PATHWAY	32	-0.388638	-1.19754	0.2	0.349634	1	2353	tags=38%, list=26%, signal=51%
ST_GRANULE_CELL_SURVIVAL_PATHWAY	23	0.233535	0.723266	0.862843	0.976427	1	772	tags=13%, list=9%, signal=14%				REACTOME_CELL_DEATH_SIGNALLING_VIA_NRAGE_NRIF_AND_NADE	44	-0.362821	-1.19682	0.213805	0.349655	1	1834	tags=27%, list=20%, signal=34%
BIOCARTA_MYOSIN_PATHWAY	21	0.245376	0.71559	0.864198	0.980891	1	511	tags=10%, list=6%, signal=10%				PID_REG_GR_PATHWAY	57	-0.341801	-1.1939	0.189655	0.353413	1	1088	tags=21%, list=12%, signal=24%
ST_GA12_PATHWAY	15	0.257075	0.710972	0.853598	0.982041	1	659	tags=13%, list=7%, signal=14%				PID_FAS_PATHWAY	25	-0.407376	-1.19132	0.237168	0.356601	1	2015	tags=40%, list=22%, signal=51%
REACTOME_THROMBIN_SIGNALLING_THROUGH_PROTEINASE_ACTIVATED_RECEPTORS_PARS	23	0.235271	0.704843	0.909524	0.984334	1	2433	tags=39%, list=27%, signal=54%				PID_RAC1_REG_PATHWAY	32	-0.38013	-1.19017	0.22294	0.357381	1	1724	tags=31%, list=19%, signal=39%
REACTOME_ADHERENS_JUNCTIONS_INTERACTIONS	16	0.249317	0.700826	0.895592	0.984384	1	1342	tags=19%, list=15%, signal=22%				KEGG_ALZHEIMERS_DISEASE	96	-0.314056	-1.1837	0.179598	0.367938	1	2564	tags=38%, list=29%, signal=52%
REACTOME_PLATELET_AGGREGATION_PLUG_FORMATION	28	0.21693	0.697298	0.916244	0.983762	1	1005	tags=14%, list=11%, signal=16%				PID_CERAMIDE_PATHWAY	35	-0.370236	-1.18112	0.203883	0.371032	1	1855	tags=43%, list=21%, signal=54%
REACTOME_TRANSPORT_OF_INORGANIC_CATIONS_ANIONS_AND_AMINO_ACIDS_OLIGOPEPTIDES	72	0.181005	0.689318	0.984536	0.986752	1	397	tags=7%, list=4%, signal=7%				PID_PDGFRB_PATHWAY	86	-0.317788	-1.18107	0.15896	0.369773	1	2693	tags=43%, list=30%, signal=61%
REACTOME_CELL_CELL_JUNCTION_ORGANIZATION	28	0.214734	0.686098	0.951282	0.98561	1	1380	tags=18%, list=15%, signal=21%				KEGG_PANCREATIC_CANCER	52	-0.339196	-1.17692	0.210016	0.376086	1	2008	tags=37%, list=22%, signal=47%
KEGG_INTESTINAL_IMMUNE_NETWORK_FOR_IGA_PRODUCTION	20	0.235968	0.680847	0.908854	0.985936	1	2274	tags=35%, list=25%, signal=47%				PID_PI3KCI_AKT_PATHWAY	22	-0.415831	-1.17018	0.22314	0.386938	1	1965	tags=45%, list=22%, signal=58%
PID_IL27_PATHWAY	22	0.223063	0.678153	0.914692	0.984275	1	1695	tags=27%, list=19%, signal=34%				KEGG_FC_EPSILON_RI_SIGNALING_PATHWAY	34	-0.375617	-1.16943	0.229904	0.386958	1	2563	tags=38%, list=29%, signal=53%
BIOCARTA_MET_PATHWAY	25	0.214877	0.675976	0.933504	0.982238	1	1870	tags=36%, list=21%, signal=45%				BIOCARTA_TID_PATHWAY	15	-0.448808	-1.16927	0.280142	0.385848	1	943	tags=33%, list=10%, signal=37%
PID_AR_NONGENOMIC_PATHWAY	20	0.224618	0.671428	0.927007	0.98194	1	1870	tags=35%, list=21%, signal=44%				REACTOME_INNATE_IMMUNE_SYSTEM	127	-0.292448	-1.16572	0.180398	0.390764	1	2015	tags=33%, list=22%, signal=42%
PID_AMB2_NEUTROPHILS_PATHWAY	31	0.203765	0.662959	0.947103	0.983865	1	2008	tags=32%, list=22%, signal=41%				PID_HIF1A_PATHWAY	15	-0.442134	-1.16158	0.265306	0.396896	1	1583	tags=33%, list=18%, signal=40%
KEGG_HEDGEHOG_SIGNALING_PATHWAY	35	0.200039	0.655358	0.950867	0.984974	1	260	tags=6%, list=3%, signal=6%				BIOCARTA_P53HYPOXIA_PATHWAY	18	-0.426211	-1.15992	0.251701	0.398536	1	2563	tags=50%, list=29%, signal=70%
PID_HNF3A_PATHWAY	23	0.210355	0.651588	0.951899	0.983613	1	2699	tags=39%, list=30%, signal=56%				PID_ECADHERIN_NASCENT_AJ_PATHWAY	33	-0.373136	-1.15754	0.229268	0.401601	1	2820	tags=52%, list=31%, signal=75%
PID_IFNG_PATHWAY	26	0.203604	0.647977	0.962025	0.982056	1	2093	tags=35%, list=23%, signal=45%				PID_MYC_PATHWAY	16	-0.436191	-1.15644	0.275261	0.402315	1	634	tags=25%, list=7%, signal=27%
BIOCARTA_SPRY_PATHWAY	16	0.228512	0.642643	0.922705	0.981403	1	1870	tags=38%, list=21%, signal=47%				PID_ERBB2_ERBB3_PATHWAY	32	-0.372209	-1.1486	0.264026	0.415729	1	2563	tags=44%, list=29%, signal=61%
PID_RETINOIC_ACID_PATHWAY	21	0.209406	0.632889	0.937656	0.982502	1	1732	tags=29%, list=19%, signal=35%				BIOCARTA_TCR_PATHWAY	28	-0.379753	-1.148	0.255172	0.415379	1	1589	tags=29%, list=18%, signal=35%
REACTOME_REGULATION_OF_HYPOXIA_INDUCIBLE_FACTOR_HIF_BY_OXYGEN	16	0.222925	0.623698	0.93154	0.98304	1	1205	tags=19%, list=13%, signal=22%				REACTOME_TOLL_RECEPTOR_CASCADES	76	-0.312024	-1.14347	0.220472	0.422761	1	1003	tags=21%, list=11%, signal=23%
BIOCARTA_AGR_PATHWAY	25	0.186842	0.58882	0.989796	0.99152	1	1870	tags=28%, list=21%, signal=35%				REACTOME_AMINE_LIGAND_BINDING_RECEPTORS	20	-0.408092	-1.14072	0.288303	0.426635	1	8	tags=5%, list=0%, signal=5%
KEGG_PHOSPHATIDYLINOSITOL_SIGNALING_SYSTEM	32	0.173072	0.557683	0.992167	0.995383	1	2197	tags=25%, list=24%, signal=33%				REACTOME_SIGNALING_BY_ILS	74	-0.313443	-1.13839	0.253776	0.429633	1	1965	tags=34%, list=22%, signal=43%
REACTOME_ANTIGEN_ACTIVATES_B_CELL_RECEPTOR_LEADING_TO_GENERATION_OF_SECOND_MESSENGERS	18	0.19643	0.553812	0.982456	0.992707	1	1724	tags=22%, list=19%, signal=27%				KEGG_PATHOGENIC_ESCHERICHIA_COLI_INFECTION	38	-0.356115	-1.13095	0.257377	0.442531	1	2772	tags=45%, list=31%, signal=64%
PID_IL12_STAT4_PATHWAY	21	0.152882	0.455041	1	0.998666	1	1064	tags=14%, list=12%, signal=16%				REACTOME_AMINO_ACID_TRANSPORT_ACROSS_THE_PLASMA_MEMBRANE	24	-0.389307	-1.12964	0.271044	0.443694	1	1891	tags=33%, list=21%, signal=42%
												PID_ERBB1_DOWNSTREAM_PATHWAY	75	-0.307011	-1.127	0.238095	0.447206	1	2666	tags=40%, list=30%, signal=56%
												REACTOME_TRANSPORT_OF_VITAMINS_NUCLEOSIDES_AND_RELATED_MOLECULES	23	-0.397364	-1.12141	0.291181	0.456991	1	2969	tags=48%, list=33%, signal=71%
												REACTOME_BRANCHED_CHAIN_AMINO_ACID_CATABOLISM	16	-0.422995	-1.11954	0.308998	0.459024	1	2324	tags=38%, list=26%, signal=51%
												REACTOME_ADAPTIVE_IMMUNE_SYSTEM	299	-0.257657	-1.11952	0.18035	0.45751	1	2251	tags=32%, list=25%, signal=41%
												PID_NEPHRIN_NEPH1_PATHWAY	17	-0.418757	-1.1169	0.301508	0.461207	1	3675	tags=71%, list=41%, signal=119%
												REACTOME_IL_RECEPTOR_SHC_SIGNALING	16	-0.430326	-1.11386	0.306644	0.465702	1	2800	tags=44%, list=31%, signal=63%
												KEGG_LONG_TERM_POTENTIATION	32	-0.363183	-1.11294	0.30298	0.465887	1	1706	tags=22%, list=19%, signal=27%
												PID_ILK_PATHWAY	32	-0.359609	-1.11059	0.301413	0.46925	1	1870	tags=47%, list=21%, signal=59%
												PID_DELTA_NP63_PATHWAY	34	-0.352911	-1.11019	0.312303	0.468546	1	1963	tags=29%, list=22%, signal=37%
												KEGG_VIRAL_MYOCARDITIS	35	-0.350464	-1.10498	0.294314	0.477306	1	606	tags=17%, list=7%, signal=18%
												REACTOME_SIGNALLING_BY_NGF	138	-0.27837	-1.10452	0.245763	0.476631	1	1965	tags=30%, list=22%, signal=37%
												KEGG_COLORECTAL_CANCER	48	-0.323777	-1.09837	0.327132	0.487384	1	1870	tags=31%, list=21%, signal=39%
												KEGG_PATHWAYS_IN_CANCER	228	-0.260813	-1.09571	0.234908	0.49113	1	1189	tags=18%, list=13%, signal=20%
												PID_AR_PATHWAY	32	-0.353674	-1.09524	0.294599	0.490578	1	2048	tags=38%, list=23%, signal=48%
												BIOCARTA_GLEEVEC_PATHWAY	18	-0.411065	-1.09406	0.313916	0.491494	1	1733	tags=39%, list=19%, signal=48%
												REACTOME_CREB_PHOSPHORYLATION_THROUGH_THE_ACTIVATION_OF_RAS	20	-0.392172	-1.09193	0.349026	0.494134	1	1392	tags=20%, list=15%, signal=24%
												REACTOME_SIGNALLING_TO_RAS	21	-0.384184	-1.08913	0.332781	0.498122	1	2353	tags=38%, list=26%, signal=51%
												BIOCARTA_MPR_PATHWAY	20	-0.390849	-1.08711	0.32368	0.500757	1	1749	tags=35%, list=19%, signal=43%
												PID_MET_PATHWAY	55	-0.316924	-1.08573	0.323577	0.50186	1	2676	tags=42%, list=30%, signal=59%
												KEGG_BLADDER_CANCER	31	-0.351455	-1.08241	0.339967	0.506914	1	2008	tags=39%, list=22%, signal=50%
												REACTOME_POST_NMDA_RECEPTOR_ACTIVATION_EVENTS	21	-0.389978	-1.07771	0.368852	0.51496	1	1392	tags=19%, list=15%, signal=22%
												PID_RAS_PATHWAY	22	-0.374188	-1.07006	0.355155	0.529322	1	2353	tags=36%, list=26%, signal=49%
												REACTOME_TGF_BETA_RECEPTOR_SIGNALING_ACTIVATES_SMADS	16	-0.409313	-1.0673	0.376068	0.533703	1	1703	tags=38%, list=19%, signal=46%
												KEGG_TYROSINE_METABOLISM	21	-0.376654	-1.06616	0.385879	0.534546	1	738	tags=19%, list=8%, signal=21%
												BIOCARTA_CREB_PATHWAY	15	-0.417352	-1.06501	0.386935	0.535422	1	2591	tags=40%, list=29%, signal=56%
												BIOCARTA_P38MAPK_PATHWAY	32	-0.340845	-1.06345	0.360269	0.5373	1	1880	tags=38%, list=21%, signal=47%
												REACTOME_ACTIVATION_OF_NMDA_RECEPTOR_UPON_GLUTAMATE_BINDING_AND_POSTSYNAPTIC_EVENTS	24	-0.362702	-1.06289	0.358362	0.536734	1	688	tags=13%, list=8%, signal=14%
												BIOCARTA_CARM_ER_PATHWAY	25	-0.36659	-1.06175	0.378109	0.537436	1	2169	tags=40%, list=24%, signal=53%
												KEGG_TOLL_LIKE_RECEPTOR_SIGNALING_PATHWAY	57	-0.306384	-1.06016	0.374801	0.53923	1	1003	tags=18%, list=11%, signal=20%
												SIG_PIP3_SIGNALING_IN_CARDIAC_MYOCTES	34	-0.335174	-1.05979	0.369205	0.538313	1	1733	tags=29%, list=19%, signal=36%
												REACTOME_NRAGE_SIGNALS_DEATH_THROUGH_JNK	35	-0.334845	-1.05786	0.356098	0.54058	1	1834	tags=23%, list=20%, signal=29%
												PID_HDAC_CLASSII_PATHWAY	27	-0.350554	-1.05616	0.368421	0.542589	1	1505	tags=33%, list=17%, signal=40%
												ST_INTERLEUKIN_4_PATHWAY	20	-0.373654	-1.05157	0.391771	0.550864	1	2800	tags=45%, list=31%, signal=65%
												REACTOME_PTM_GAMMA_CARBOXYLATION_HYPUSINE_FORMATION_AND_ARYLSULFATASE_ACTIVATION	15	-0.400085	-1.03974	0.419643	0.574459	1	1046	tags=33%, list=12%, signal=38%
												PID_PS1_PATHWAY	32	-0.330142	-1.03524	0.411277	0.582566	1	2597	tags=47%, list=29%, signal=66%
												SIG_REGULATION_OF_THE_ACTIN_CYTOSKELETON_BY_RHO_GTPASES	24	-0.358384	-1.03409	0.422297	0.583237	1	2062	tags=38%, list=23%, signal=49%
												KEGG_ALANINE_ASPARTATE_AND_GLUTAMATE_METABOLISM	26	-0.344016	-1.0338	0.414754	0.582154	1	2470	tags=31%, list=28%, signal=42%
												PID_RHOA_PATHWAY	29	-0.339444	-1.03257	0.411862	0.582998	1	3187	tags=52%, list=35%, signal=80%
												REACTOME_SIGNALING_BY_EGFR_IN_CANCER	68	-0.289197	-1.03242	0.38914	0.581531	1	2384	tags=41%, list=27%, signal=56%
												KEGG_ADIPOCYTOKINE_SIGNALING_PATHWAY	47	-0.304478	-1.02591	0.416938	0.594279	1	1053	tags=21%, list=12%, signal=24%
												PID_P38_MK2_PATHWAY	18	-0.374738	-1.02509	0.424958	0.594397	1	2263	tags=39%, list=25%, signal=52%
												KEGG_TRYPTOPHAN_METABOLISM	25	-0.355212	-1.02504	0.432119	0.592695	1	2065	tags=36%, list=23%, signal=47%
												PID_IL1_PATHWAY	23	-0.35947	-1.02415	0.413613	0.592849	1	1417	tags=35%, list=16%, signal=41%
												PID_LKB1_PATHWAY	25	-0.354848	-1.02122	0.436667	0.597385	1	1896	tags=36%, list=21%, signal=46%
												REACTOME_CLASS_I_MHC_MEDIATED_ANTIGEN_PROCESSING_PRESENTATION	142	-0.253875	-1.02063	0.43	0.5969	1	2752	tags=41%, list=31%, signal=58%
												REACTOME_DOWNSTREAM_SIGNAL_TRANSDUCTION	49	-0.303874	-1.01887	0.424635	0.598946	1	2353	tags=41%, list=26%, signal=55%
												REACTOME_TRANSPORT_OF_GLUCOSE_AND_OTHER_SUGARS_BILE_SALTS_AND_ORGANIC_ACIDS_METAL_IONS_AND_AMINE_COMPOUNDS	59	-0.293853	-1.01768	0.414596	0.599631	1	2493	tags=37%, list=28%, signal=51%
												KEGG_GLYCINE_SERINE_AND_THREONINE_METABOLISM	21	-0.359249	-1.01649	0.424512	0.600466	1	621	tags=14%, list=7%, signal=15%
												REACTOME_INSULIN_RECEPTOR_SIGNALLING_CASCADE	46	-0.304917	-1.01462	0.412131	0.603011	1	2353	tags=37%, list=26%, signal=50%
												KEGG_ACUTE_MYELOID_LEUKEMIA	35	-0.323277	-1.01423	0.425461	0.602115	1	2353	tags=43%, list=26%, signal=58%
												REACTOME_ACTIVATION_OF_GENES_BY_ATF4	18	-0.369217	-1.01312	0.440336	0.602697	1	616	tags=22%, list=7%, signal=24%
												PID_IL23_PATHWAY	27	-0.337063	-1.00589	0.462046	0.616647	1	565	tags=15%, list=6%, signal=16%
												REACTOME_G1_PHASE	20	-0.361436	-1.0057	0.430272	0.615249	1	1870	tags=50%, list=21%, signal=63%
												BIOCARTA_GSK3_PATHWAY	18	-0.368326	-1.00504	0.460396	0.614938	1	2715	tags=56%, list=30%, signal=79%
												PID_IGF1_PATHWAY	18	-0.372699	-1.00231	0.442539	0.618915	1	2797	tags=61%, list=31%, signal=89%
												KEGG_MELANOMA	39	-0.312065	-0.998851	0.446844	0.624576	1	1870	tags=36%, list=21%, signal=45%
												PID_VEGFR1_2_PATHWAY	44	-0.298676	-0.989591	0.487342	0.643252	1	2676	tags=43%, list=30%, signal=61%
												KEGG_ERBB_SIGNALING_PATHWAY	57	-0.278806	-0.985468	0.490354	0.650513	1	2563	tags=35%, list=29%, signal=49%
												REACTOME_BASIGIN_INTERACTIONS	17	-0.364528	-0.984778	0.464527	0.650178	1	251	tags=12%, list=3%, signal=12%
												KEGG_AMYOTROPHIC_LATERAL_SCLEROSIS_ALS	34	-0.313858	-0.981843	0.500835	0.654613	1	1402	tags=21%, list=16%, signal=24%
												REACTOME_SIGNALING_BY_SCF_KIT	51	-0.293083	-0.981805	0.479936	0.652836	1	2448	tags=41%, list=27%, signal=56%
												KEGG_O_GLYCAN_BIOSYNTHESIS	17	-0.36656	-0.972802	0.503215	0.67077	1	569	tags=18%, list=6%, signal=19%
												REACTOME_IL1_SIGNALING	24	-0.336678	-0.972688	0.467337	0.669112	1	1965	tags=46%, list=22%, signal=59%
												KEGG_VEGF_SIGNALING_PATHWAY	30	-0.322254	-0.970042	0.517405	0.673072	1	1880	tags=27%, list=21%, signal=34%
												SIG_CHEMOTAXIS	28	-0.324238	-0.96789	0.498361	0.675906	1	2261	tags=36%, list=25%, signal=48%
												REACTOME_SIGNALING_BY_TGF_BETA_RECEPTOR_COMPLEX	37	-0.300689	-0.967092	0.5	0.675751	1	1821	tags=38%, list=20%, signal=47%
												PID_IL2_PI3K_PATHWAY	22	-0.342871	-0.964821	0.523654	0.678737	1	2800	tags=50%, list=31%, signal=72%
												PID_FCER1_PATHWAY	37	-0.297497	-0.959532	0.532154	0.688514	1	2563	tags=43%, list=29%, signal=60%
												PID_TCPTP_PATHWAY	28	-0.317068	-0.958278	0.509404	0.689395	1	912	tags=18%, list=10%, signal=20%
												PID_REELIN_PATHWAY	22	-0.333187	-0.955433	0.508278	0.693667	1	3095	tags=50%, list=34%, signal=76%
												REACTOME_PI3K_EVENTS_IN_ERBB4_SIGNALING	21	-0.339269	-0.953839	0.517588	0.695365	1	2073	tags=48%, list=23%, signal=62%
												PID_LYSOPHOSPHOLIPID_PATHWAY	42	-0.291429	-0.951821	0.538217	0.697956	1	1733	tags=21%, list=19%, signal=26%
												BIOCARTA_FCER1_PATHWAY	21	-0.337716	-0.951004	0.52551	0.697883	1	2563	tags=48%, list=29%, signal=66%
												PID_ENDOTHELIN_PATHWAY	42	-0.296502	-0.95043	0.51608	0.697248	1	1733	tags=21%, list=19%, signal=26%
												PID_SMAD2_3NUCLEAR_PATHWAY	58	-0.269661	-0.949484	0.558383	0.697378	1	1539	tags=29%, list=17%, signal=35%
												PID_PRL_SIGNALING_EVENTS_PATHWAY	18	-0.347332	-0.947931	0.5382	0.699025	1	1041	tags=22%, list=12%, signal=25%
												ST_PHOSPHOINOSITIDE_3_KINASE_PATHWAY	22	-0.328546	-0.941903	0.533011	0.710357	1	2666	tags=41%, list=30%, signal=58%
												BIOCARTA_IL12_PATHWAY	15	-0.352873	-0.940155	0.54485	0.71229	1	2563	tags=40%, list=29%, signal=56%
												KEGG_OXIDATIVE_PHOSPHORYLATION	71	-0.261933	-0.939261	0.576	0.712293	1	1762	tags=25%, list=20%, signal=31%
												BIOCARTA_RHO_PATHWAY	26	-0.320989	-0.937849	0.543478	0.713424	1	2492	tags=46%, list=28%, signal=64%
												PID_FOXO_PATHWAY	37	-0.289747	-0.936161	0.55627	0.715227	1	1733	tags=35%, list=19%, signal=43%
												KEGG_FC_GAMMA_R_MEDIATED_PHAGOCYTOSIS	50	-0.277234	-0.934464	0.580227	0.717176	1	2625	tags=40%, list=29%, signal=56%
												BIOCARTA_IL6_PATHWAY	20	-0.337315	-0.934216	0.547237	0.715812	1	2528	tags=40%, list=28%, signal=56%
												BIOCARTA_TPO_PATHWAY	17	-0.3569	-0.932534	0.563025	0.717486	1	1392	tags=24%, list=15%, signal=28%
												REACTOME_SIGNALLING_TO_ERKS	28	-0.309623	-0.917539	0.591837	0.748699	1	2353	tags=36%, list=26%, signal=48%
												REACTOME_MAP_KINASE_ACTIVATION_IN_TLR_CASCADE	34	-0.29075	-0.912997	0.608247	0.756644	1	1003	tags=18%, list=11%, signal=20%
												PID_NECTIN_PATHWAY	16	-0.345742	-0.904715	0.587826	0.772676	1	2264	tags=44%, list=25%, signal=58%
												REACTOME_FRS2_MEDIATED_CASCADE	23	-0.313948	-0.904342	0.611111	0.771433	1	553	tags=13%, list=6%, signal=14%
												BIOCARTA_GH_PATHWAY	17	-0.336234	-0.901811	0.604027	0.774912	1	361	tags=12%, list=4%, signal=12%
												ST_P38_MAPK_PATHWAY	30	-0.295751	-0.896863	0.620094	0.783693	1	1880	tags=27%, list=21%, signal=34%
												REACTOME_IL_3_5_AND_GM_CSF_SIGNALING	30	-0.294307	-0.893879	0.622924	0.787886	1	2800	tags=40%, list=31%, signal=58%
												BIOCARTA_BCR_PATHWAY	24	-0.298991	-0.887947	0.614618	0.798771	1	2563	tags=38%, list=29%, signal=52%
												KEGG_VALINE_LEUCINE_AND_ISOLEUCINE_DEGRADATION	37	-0.273864	-0.887448	0.671074	0.797929	1	2016	tags=30%, list=22%, signal=38%
												PID_ECADHERIN_KERATINOCYTE_PATHWAY	16	-0.340615	-0.886778	0.627451	0.7973	1	1733	tags=25%, list=19%, signal=31%
												BIOCARTA_EPO_PATHWAY	16	-0.334538	-0.886641	0.617305	0.795543	1	1392	tags=25%, list=15%, signal=30%
												REACTOME_SHC_MEDIATED_CASCADE	17	-0.328749	-0.885954	0.625424	0.794823	1	553	tags=12%, list=6%, signal=13%
												REACTOME_GPVI_MEDIATED_ACTIVATION_CASCADE	15	-0.339063	-0.880858	0.60274	0.803847	1	2106	tags=27%, list=23%, signal=35%
												REACTOME_SIGNALING_BY_FGFR_MUTANTS	26	-0.296736	-0.879611	0.666081	0.804341	1	1706	tags=23%, list=19%, signal=28%
												BIOCARTA_IL2RB_PATHWAY	30	-0.290198	-0.87828	0.667203	0.805172	1	2800	tags=47%, list=31%, signal=68%
												BIOCARTA_TGFB_PATHWAY	18	-0.325438	-0.876615	0.634315	0.806531	1	1141	tags=22%, list=13%, signal=25%
												REACTOME_SMAD2_SMAD3_SMAD4_HETEROTRIMER_REGULATES_TRANSCRIPTION	17	-0.323694	-0.875528	0.620035	0.806785	1	1821	tags=47%, list=20%, signal=59%
												REACTOME_SIGNALING_BY_NOTCH	69	-0.238345	-0.868452	0.726586	0.819342	1	2197	tags=33%, list=24%, signal=44%
												BIOCARTA_RAC1_PATHWAY	15	-0.333774	-0.857004	0.693086	0.841053	1	1658	tags=27%, list=18%, signal=33%
												BIOCARTA_BIOPEPTIDES_PATHWAY	29	-0.280444	-0.856702	0.701518	0.839506	1	976	tags=17%, list=11%, signal=19%
												REACTOME_STRIATED_MUSCLE_CONTRACTION	20	-0.308283	-0.856317	0.668367	0.838108	1	383	tags=10%, list=4%, signal=10%
												REACTOME_SIGNALING_BY_FGFR_IN_DISEASE	69	-0.237282	-0.849983	0.730132	0.84858	1	2391	tags=33%, list=27%, signal=45%
												PID_INSULIN_PATHWAY	32	-0.274533	-0.846691	0.729336	0.852896	1	2545	tags=44%, list=28%, signal=61%
												REACTOME_DOWNSTREAM_SIGNALING_OF_ACTIVATED_FGFR	51	-0.245744	-0.845966	0.761667	0.852194	1	2353	tags=33%, list=26%, signal=45%
												REACTOME_PI3K_EVENTS_IN_ERBB2_SIGNALING	27	-0.284898	-0.842403	0.694581	0.857198	1	2073	tags=37%, list=23%, signal=48%
												REACTOME_NEF_MEDIATES_DOWN_MODULATION_OF_CELL_SURFACE_RECEPTORS_BY_RECRUITING_THEM_TO_CLATHRIN_ADAPTERS	17	-0.311686	-0.838897	0.687708	0.861807	1	2946	tags=41%, list=33%, signal=61%
												REACTOME_SIGNALING_BY_NOTCH1	47	-0.250278	-0.837002	0.737008	0.863477	1	2197	tags=34%, list=24%, signal=45%
												REACTOME_THE_ROLE_OF_NEF_IN_HIV1_REPLICATION_AND_DISEASE_PATHOGENESIS	22	-0.293838	-0.835983	0.688552	0.86329	1	2233	tags=27%, list=25%, signal=36%
												REACTOME_TRANSMEMBRANE_TRANSPORT_OF_SMALL_MOLECULES	281	-0.193333	-0.833855	0.899485	0.865318	1	1954	tags=21%, list=22%, signal=26%
												KEGG_N_GLYCAN_BIOSYNTHESIS	39	-0.25983	-0.831805	0.767559	0.866998	1	1790	tags=31%, list=20%, signal=38%
												PID_S1P_S1P3_PATHWAY	20	-0.294942	-0.831121	0.71615	0.866102	1	551	tags=15%, list=6%, signal=16%
												PID_ER_NONGENOMIC_PATHWAY	33	-0.268122	-0.827802	0.747899	0.870247	1	553	tags=12%, list=6%, signal=13%
												ST_ERK1_ERK2_MAPK_PATHWAY	26	-0.282859	-0.82069	0.727723	0.881409	1	2353	tags=35%, list=26%, signal=47%
												REACTOME_NOTCH1_INTRACELLULAR_DOMAIN_REGULATES_TRANSCRIPTION	31	-0.260622	-0.81512	0.770294	0.889279	1	2078	tags=35%, list=23%, signal=46%
												PID_CXCR3_PATHWAY	26	-0.271635	-0.804883	0.774716	0.905143	1	1916	tags=31%, list=21%, signal=39%
												REACTOME_SIGNALING_BY_FGFR	58	-0.23196	-0.79574	0.849359	0.918649	1	2073	tags=29%, list=23%, signal=38%
												REACTOME_BIOLOGICAL_OXIDATIONS	29	-0.261647	-0.79446	0.804054	0.918644	1	798	tags=14%, list=9%, signal=15%
												REACTOME_O_LINKED_GLYCOSYLATION_OF_MUCINS	28	-0.264177	-0.79276	0.793729	0.919208	1	569	tags=11%, list=6%, signal=11%
												REACTOME_ACTIVATED_NOTCH1_TRANSMITS_SIGNAL_TO_THE_NUCLEUS	17	-0.30037	-0.791743	0.758681	0.918725	1	2197	tags=35%, list=24%, signal=47%
												REACTOME_AMINO_ACID_AND_OLIGOPEPTIDE_SLC_TRANSPORTERS	37	-0.247351	-0.784636	0.829187	0.92816	1	2864	tags=35%, list=32%, signal=51%
												BIOCARTA_EGF_PATHWAY	25	-0.260221	-0.779447	0.812191	0.934352	1	2563	tags=36%, list=29%, signal=50%
												PID_CD8_TCR_DOWNSTREAM_PATHWAY	33	-0.247573	-0.77056	0.827751	0.945957	1	1003	tags=15%, list=11%, signal=17%
												PID_EPHA_FWDPATHWAY	25	-0.261031	-0.770237	0.78798	0.944207	1	1659	tags=20%, list=18%, signal=24%
												KEGG_GAP_JUNCTION	42	-0.237347	-0.769811	0.837061	0.942581	1	553	tags=10%, list=6%, signal=10%
												REACTOME_SIGNALING_BY_INSULIN_RECEPTOR	66	-0.215755	-0.766432	0.894574	0.945628	1	2353	tags=29%, list=26%, signal=39%
												REACTOME_TRIGLYCERIDE_BIOSYNTHESIS	28	-0.25128	-0.761307	0.843594	0.950728	1	1053	tags=21%, list=12%, signal=24%
												BIOCARTA_PAR1_PATHWAY	24	-0.265666	-0.759911	0.835255	0.95047	1	551	tags=13%, list=6%, signal=13%
												REACTOME_ION_TRANSPORT_BY_P_TYPE_ATPASES	24	-0.263282	-0.757594	0.841837	0.951356	1	1954	tags=29%, list=22%, signal=37%
												KEGG_WNT_SIGNALING_PATHWAY	86	-0.204067	-0.755631	0.91763	0.951816	1	1552	tags=19%, list=17%, signal=22%
												BIOCARTA_PDGF_PATHWAY	23	-0.268042	-0.753072	0.825291	0.953182	1	2563	tags=39%, list=29%, signal=55%
												REACTOME_RECYCLING_PATHWAY_OF_L1	22	-0.259587	-0.752666	0.838111	0.951462	1	3057	tags=50%, list=34%, signal=76%
												PID_SHP2_PATHWAY	40	-0.230549	-0.751235	0.867955	0.951117	1	553	tags=10%, list=6%, signal=11%
												PID_IL6_7_PATHWAY	30	-0.245614	-0.74846	0.866888	0.952665	1	2528	tags=40%, list=28%, signal=55%
												BIOCARTA_INTEGRIN_PATHWAY	31	-0.244154	-0.745931	0.854264	0.953829	1	2353	tags=32%, list=26%, signal=44%
												KEGG_TGF_BETA_SIGNALING_PATHWAY	57	-0.215561	-0.745852	0.894246	0.951711	1	1363	tags=18%, list=15%, signal=21%
												BIOCARTA_IL2_PATHWAY	21	-0.264875	-0.745113	0.834495	0.950566	1	2800	tags=33%, list=31%, signal=48%
												PID_IL2_STAT5_PATHWAY	22	-0.2586	-0.743294	0.856667	0.950631	1	2800	tags=41%, list=31%, signal=59%
												PID_BETA_CATENIN_DEG_PATHWAY	16	-0.277882	-0.740507	0.85289	0.951843	1	3247	tags=56%, list=36%, signal=88%
												BIOCARTA_ECM_PATHWAY	16	-0.280766	-0.738538	0.818792	0.952205	1	363	tags=13%, list=4%, signal=13%
												KEGG_NATURAL_KILLER_CELL_MEDIATED_CYTOTOXICITY	43	-0.225351	-0.738316	0.885807	0.950269	1	1392	tags=16%, list=15%, signal=19%
												BIOCARTA_IGF1_PATHWAY	16	-0.276398	-0.73678	0.833052	0.949959	1	2563	tags=38%, list=29%, signal=52%
												PID_TRKR_PATHWAY	44	-0.223242	-0.736232	0.905751	0.948473	1	2391	tags=32%, list=27%, signal=43%
												KEGG_GLYCEROPHOSPHOLIPID_METABOLISM	29	-0.241261	-0.727105	0.889081	0.957081	1	2392	tags=38%, list=27%, signal=52%
												PID_WNT_CANONICAL_PATHWAY	15	-0.278546	-0.724105	0.869421	0.958422	1	3194	tags=47%, list=36%, signal=72%
												KEGG_PORPHYRIN_AND_CHLOROPHYLL_METABOLISM	17	-0.271349	-0.722485	0.844741	0.958092	1	1678	tags=29%, list=19%, signal=36%
												ST_JNK_MAPK_PATHWAY	31	-0.231191	-0.715581	0.896607	0.963382	1	1003	tags=16%, list=11%, signal=18%
												KEGG_LONG_TERM_DEPRESSION	30	-0.235623	-0.715136	0.894472	0.961631	1	553	tags=10%, list=6%, signal=11%
												REACTOME_INTEGRIN_ALPHAIIB_BETA3_SIGNALING	22	-0.249925	-0.711866	0.888508	0.96276	1	2353	tags=36%, list=26%, signal=49%
												BIOCARTA_INSULIN_PATHWAY	17	-0.267642	-0.705126	0.878992	0.967216	1	2563	tags=35%, list=29%, signal=49%
												KEGG_PROPANOATE_METABOLISM	25	-0.239132	-0.702705	0.893287	0.967473	1	2390	tags=28%, list=27%, signal=38%
												REACTOME_SIGNALING_BY_FGFR1_MUTANTS	15	-0.273453	-0.701172	0.875639	0.966731	1	2663	tags=40%, list=30%, signal=57%
												SA_B_CELL_RECEPTOR_COMPLEXES	22	-0.243282	-0.700889	0.901929	0.964879	1	1003	tags=14%, list=11%, signal=15%
												PID_S1P_S1P2_PATHWAY	21	-0.248411	-0.700888	0.89198	0.962721	1	1003	tags=14%, list=11%, signal=16%
												REACTOME_PI_METABOLISM	17	-0.261862	-0.699422	0.878641	0.96204	1	1758	tags=24%, list=20%, signal=29%
												BIOCARTA_HER2_PATHWAY	18	-0.260451	-0.697781	0.882155	0.961341	1	2353	tags=33%, list=26%, signal=45%
												PID_IL2_1PATHWAY	42	-0.210659	-0.696686	0.943274	0.960153	1	2800	tags=40%, list=31%, signal=59%
												PID_CDC42_REG_PATHWAY	27	-0.235722	-0.691412	0.900826	0.962681	1	1724	tags=26%, list=19%, signal=32%
												PID_P38_ALPHA_BETA_PATHWAY	23	-0.24071	-0.688235	0.903973	0.963304	1	522	tags=9%, list=6%, signal=9%
												REACTOME_G_ALPHA1213_SIGNALLING_EVENTS	52	-0.200239	-0.683902	0.954403	0.964565	1	1459	tags=13%, list=16%, signal=16%
												PID_EPHB_FWD_PATHWAY	31	-0.214751	-0.66779	0.961857	0.974935	1	2353	tags=29%, list=26%, signal=39%
												KEGG_INOSITOL_PHOSPHATE_METABOLISM	21	-0.233518	-0.661354	0.917073	0.977126	1	1508	tags=19%, list=17%, signal=23%
												KEGG_GLYCOLYSIS_GLUCONEOGENESIS	31	-0.212582	-0.656657	0.953674	0.978211	1	2016	tags=26%, list=22%, signal=33%
												REACTOME_SIGNALING_BY_GPCR	257	-0.15151	-0.650912	1	0.979671	1	1566	tags=11%, list=17%, signal=13%
												REACTOME_TRAFFICKING_OF_AMPA_RECEPTORS	17	-0.248213	-0.650772	0.927152	0.977596	1	3630	tags=41%, list=40%, signal=69%
												PID_ERBB1_RECEPTOR_PROXIMAL_PATHWAY	21	-0.230769	-0.647449	0.933993	0.97752	1	2545	tags=38%, list=28%, signal=53%
												REACTOME_ION_CHANNEL_TRANSPORT	32	-0.203462	-0.635702	0.95581	0.981821	1	1954	tags=22%, list=22%, signal=28%
												PID_BMP_PATHWAY	27	-0.211821	-0.628832	0.956294	0.983246	1	3179	tags=33%, list=35%, signal=51%
												REACTOME_PRE_NOTCH_TRANSCRIPTION_AND_TRANSLATION	17	-0.238193	-0.628667	0.916667	0.981208	1	1870	tags=24%, list=21%, signal=30%
												PID_KIT_PATHWAY	36	-0.198926	-0.627715	0.971015	0.979528	1	2353	tags=28%, list=26%, signal=37%
												KEGG_TIGHT_JUNCTION	79	-0.169255	-0.625306	0.995516	0.978558	1	2676	tags=30%, list=30%, signal=43%
												KEGG_GLYCOSAMINOGLYCAN_BIOSYNTHESIS_HEPARAN_SULFATE	19	-0.205204	-0.571978	0.978548	0.995059	1	3557	tags=42%, list=40%, signal=70%
												REACTOME_ENDOSOMAL_SORTING_COMPLEX_REQUIRED_FOR_TRANSPORT_ESCRT	20	-0.203647	-0.568074	0.96741	0.993876	1	4053	tags=70%, list=45%, signal=127%
												KEGG_SYSTEMIC_LUPUS_ERYTHEMATOSUS	25	-0.193338	-0.566542	0.979032	0.992109	1	2345	tags=24%, list=26%, signal=32%
												REACTOME_INSULIN_SYNTHESIS_AND_PROCESSING	16	-0.208895	-0.541918	0.983361	0.99478	1	2657	tags=38%, list=30%, signal=53%
												SIG_IL4RECEPTOR_IN_B_LYPHOCYTES	21	-0.190199	-0.530707	0.996627	0.994391	1	2528	tags=33%, list=28%, signal=46%
												PID_ALPHA_SYNUCLEIN_PATHWAY	18	-0.187995	-0.517516	0.989708	0.994041	1	7297	tags=100%, list=81%, signal=532%

## Sheet: Supplementary Table 7
Master sheet for protein coding genes
This sheet provides information regarding expression, differential expression, clustering, coordinates and annotation corresponding to internal IDs. The NCBI Gene ID, gi number and gene symbols for respective genes are reported under Alias.Whether a gene is differentially expressed or not and to which cluster it belongs without filtering for membership score and filtering for score at 0.5 and 0.9…
														Expression levels (CPM computed from DESeq2)
ID	Alias	DE/NDE_without filtering(phase_wise)	Cluster without filtering(phase_wise)	Cluster with 0.5 filter(phase_wise)	Cluster with 0.9 filter(phase_wise)	chr	start	stop	strand	Description	Homolog/Class	partial_cds/RFAM_ID	Expressed (rowSums>1) / Not-Expresssed (rowSums<1)	TP1	TP3	TP5	TP7	TP9	TP11	TP13	TP15	TP17
cgriseus1B000008	100689100;346421390;Cxcl3	Differentially_Expressed	Cluster1	Cluster1	Cluster1	chr1_scaffold_208	635433	649518	-	platelet factor 4-like protein	H671_1g1363		Expressed	23.5577	11.1981	14.3404	32.7143	18.5023	7.78819	5.09623	4.69417	3.58265
cgriseus1B000037	100767729;625274274;Glyat	Differentially_Expressed	Cluster2	Cluster2	_	chr3_scaffold_338	131668	154747	-	glycine N-acyltransferase-like protein	H671_3g10036		Expressed	18.658	16.0572	18.6926	13.852	22.8733	25.902	30.8306	44.1445	46.3273
cgriseus1B000052	100773847;625290345;LOC100773847	Differentially_Expressed	Cluster2	Cluster2	_	chr6_scaffold_11	333193	400867	+	hypothetical protein	H671_6g15465		Expressed	0.823148	0.419312	0.688841	0.221043	1.44284	1.23104	1.64599	1.7362	1.31775
cgriseus1B000071	100750762;625245097;Chpt1	Differentially_Expressed	Cluster1	Cluster1	Cluster1	chr1_scaffold_319	423876	462226	-	cholinephosphotransferase 1-like protein	H671_1g2269_A		Expressed	158.828	165.48	175.247	211.685	157.164	80.658	61.5821	76.3286	85.5099
cgriseus1B000135		Differentially_Expressed	Cluster2	Cluster2	_	chr1_scaffold_195	622468	622767	-				Expressed	0.274383	0.493309	0.281799	0.147362	0.636548	0.577833	1.13953	0.996708	1.11186
cgriseus1B000155	100767626;625182823;Dek	Differentially_Expressed	Cluster1	Cluster1	Cluster1	chr3_scaffold_74	436458	455842	+	protein DEK-like protein	H671_3g11063_B		Expressed	68.8701	61.3553	54.7002	44.9453	66.3071	39.255	32.35	28.8242	19.4369
cgriseus1B000167	100774737;625273906;Mfge8	Differentially_Expressed	Cluster3	Cluster3	_	chr3_scaffold_27	6969	42222	+	hyaluronan and proteoglycan link protein 3	H671_3g9622_B		Expressed	69.3796	63.4395	61.526	78.1754	92.2995	144.534	193.562	194.84	205.776
cgriseus1B000189	100763514;625279177;Ddit3	Differentially_Expressed	Cluster4	Cluster4	_	chr1_scaffold_225	399825	405902	+	DNA damage-inducible transcript 3 protein	H671_1g1561		Expressed	10.6813	8.58357	7.99995	10.9784	18.9055	17.2094	18.2799	21.4453	25.8403
cgriseus1B000224	100751617;625268536;LOC100751617	Differentially_Expressed	Cluster1	Cluster1	Cluster1	chr1_scaffold_280	17822	18281	+	protein SET-like protein	H671_1g1955	TRUE	Expressed	3.2142	2.92285	2.2857	3.05776	1.2731	1.20591	0.822993	0.610886	0.823597
cgriseus1B000259	100767030;625236932;Hnrnpdl	Differentially_Expressed	Cluster1	Cluster1	Cluster1	chr1_scaffold_109	513494	518536	+	Heterogeneous nuclear ribonucleoprotein D-like - Rna-binding protein.			Expressed	57.64	58.7777	47.9058	46.861	34.7768	27.8239	21.9043	26.8629	26.7875
cgriseus1B000272	100752047;625251686;Dnajc17	Differentially_Expressed	Cluster4	Cluster4	_	chr6_scaffold_3	592444	620257	-	putative dnaJ subfamily C member 17-like protein	H671_6g16135_A		Expressed	6.93796	5.45106	5.94908	9.13643	14.6406	13.667	12.5032	11.864	9.22428
cgriseus1B000285	100759152;625282176;Serpini1	Differentially_Expressed	Cluster3	Cluster3	_	chr1_scaffold_63	408171	415481	+	neuroserpin-like protein	H671_1g3730		Expressed	2.15586	1.47993	1.56555	2.57883	3.69198	2.91429	3.79843	5.65873	5.43574
cgriseus1B000334	100755957;625248588;Vegfa	Differentially_Expressed	Cluster2	Cluster2	_	chr1_scaffold_27	65721	78485	+	placenta growth factor-like protein	H671_1g1874_B		Expressed	2.37145	1.4306	1.65948	0.736809	2.63107	2.80124	4.46316	4.91924	5.5181
cgriseus1B000365	100760832;625251566;Ncor1	Differentially_Expressed	Cluster3	_	_	chr7_scaffold_6	3676393	3712684	-	nuclear receptor corepressor 2 isoform 3	H671_7g18505_A		Expressed	2.11667	2.41721	2.16046	2.35779	4.32853	3.54237	4.68473	6.23746	5.47692
cgriseus1B000381	100769428;625217790;Muc5b	Differentially_Expressed	Cluster2	Cluster2	Cluster2	chr3_scaffold_240	280868	294920	-	mucin-5B-like protein	H671_3g9487		Expressed	0.31358	0.295985	0.563597	0.147362	0.339493	1.00493	1.20284	0.868101	1.11186
cgriseus1B000420	100751099;625266479;Chek1	Differentially_Expressed	Cluster1	Cluster1	Cluster1	chr4_scaffold_29	19757	31604	-	serine/threonine-protein kinase Chk1-like protein	H671_4g12340		Expressed	27.7127	21.2123	16.5009	15.694	16.8049	12.2099	11.6485	8.26303	6.09461
cgriseus1B000449	100773045;625209201;Adamts4	Differentially_Expressed	Cluster4	Cluster4	_	chr5_scaffold_121	139867	148275	+	A disintegrin and metalloproteinase with thrombospondin motif 4	H671_5g13747		Expressed	0.548765	1.01128	1.50293	3.463	3.43736	6.1803	7.31198	7.87721	5.5181
cgriseus1B000452		Differentially_Expressed	Cluster1	Cluster1	Cluster1	chr3_scaffold_460	67348	67586	-			TRUE	Expressed	4.07654	2.46654	2.63012	6.48392	2.6735	1.95961	1.42441	1.92911	1.60601
cgriseus1B000469	100758164;625268055;Aatf	Differentially_Expressed	Cluster1	Cluster1	Cluster1	chr7_scaffold_26	875092	972459	-	protein AATF-like protein	H671_7g17825		Expressed	131.469	90.9661	81.2206	76.0386	82.1996	52.0553	48.7782	46.8774	38.9149
cgriseus1B000499	100766875;625252544;Rrp9	Differentially_Expressed	Cluster1	Cluster1	Cluster1	chr2_scaffold_177	6263	9923	-	U3 small nucleolar RNA-interacting protein 2	H671_2g5603		Expressed	5.46806	3.62582	3.36593	4.01561	3.67076	2.72587	1.80425	2.08987	1.89427
cgriseus1B000501	103162547;625276576;LOC103162547	Differentially_Expressed	Cluster2	Cluster2	_	chr2_scaffold_387	139809	142097	-	protocadherin-3-like protein	H671_2g6896		Expressed	0.235185	0.295985	0.328765	0.221043	0.275838	0.590395	0.854647	0.916329	0.864776
cgriseus1B000541	100753746;625237141;	Differentially_Expressed	Cluster3	Cluster3	_	chr3_scaffold_308	168379	173091	-	patatin-like phospholipase domain-containing protein 2 isoform 1	H671_3g9878		Expressed	7.76111	9.39753	8.10954	10.5364	10.8638	20.9025	31.2737	26.0752	44.9684
cgriseus1B000568	100771216;354491739;	Differentially_Expressed	Cluster1	Cluster1	Cluster1	chr8_scaffold_15	501004	502889	+	poly(rC)-binding protein 1	H671_8g19121		Expressed	14.6991	11.0255	12.0547	15.9151	6.40792	6.10494	6.6156	7.36278	6.9388
cgriseus1B000577	100770191;625280090;Rere	Differentially_Expressed	Cluster4	Cluster4	_	chr2_scaffold_7	2133885	2246181	-	arginine-glutamic acid dipeptide repeat protein	H671_2g7824		Expressed	6.54599	4.93309	5.35417	9.43115	10.0575	8.13991	13.1679	15.4008	13.3834
cgriseus1B000585	100751856;625248270;Fmn1	Differentially_Expressed	Cluster3	_	_	chr6_scaffold_0	5222820	5240885	-	formin-1	H671_6g15215		Expressed	0.117593	0.0493309	0.187866	0.147362	0.254619	0.401971	0.664725	0.803797	0.658877
cgriseus1B000590	100768133;625261965;Col26a1	Differentially_Expressed	Cluster4	Cluster4	_	chr4_scaffold_96	556593	559103	-	collagen alpha-1(XXVI) chain-like protein	H671_4g13428		Expressed	0.0783951	0.172658	0.219177	0.147362	0.636548	0.979804	1.17118	1.12532	0.576518
cgriseus1B000593	100757915;625247181;Grik5	Differentially_Expressed	Cluster3	_	_	unplaced_scaffold_1182	1699	4307	+	glutamate receptor%2C ionotropic kainate 4	H671_20894		Expressed	0.587963	0.616636	0.469664	0.810489	0.763858	1.58276	1.64599	1.6719	1.93545
cgriseus1B000603	100766295;625289431;Zscan30	Differentially_Expressed	Cluster2	Cluster2	_	chr2_scaffold_60	667378	669298	-	zinc finger and SCAN domain-containing protein 30	H671_2g7610		Expressed	0	0.0986618	0.125244	0	0.0848731	0.175862	0.759686	0.996708	0.823597
cgriseus1B000608	100773941;625281011;LOC100773941	Differentially_Expressed	Cluster4	Cluster4	_	chr6_scaffold_16	415753	480865	-	prolow-density lipoprotein receptor-related protein 1	H671_6g15689		Expressed	0.31358	0.0986618	0.187866	0.294723	0.891168	0.753696	0.664725	1.22177	0.905956
cgriseus1B000613	100760768;625192209;Il1rl1	Differentially_Expressed	Cluster1	Cluster1	Cluster1	chr1_scaffold_1	4502851	4510872	+	interleukin-1 receptor-like 1-like protein	H671_1g0097_C		Expressed	6.46759	5.64839	4.5714	3.61036	3.69198	1.50739	1.80425	1.70405	1.19422
cgriseus1B000633	100752425;625243141;Ddx39a	Differentially_Expressed	Cluster1	Cluster1	Cluster1	chr3_scaffold_306	98595	123057	-	ATP-dependent RNA helicase DDX39A	H671_3g9859		Expressed	58.2083	56.6072	51.7883	53.3449	36.4106	25.5754	24.8797	20.32	15.2365
cgriseus1B000693	103163334;625285936;LOC103163334	Differentially_Expressed	Cluster1	Cluster1	Cluster1	chr3_scaffold_69	203668	204143	-	histone H3.2-like protein	H671_3g10971		Expressed	62.0693	51.9207	51.8666	119.879	41.3332	25.1358	15.5419	13.4234	7.68004
cgriseus1B000732	100772055;354476738;Ctsa	Differentially_Expressed	Cluster3	Cluster3	Cluster3	chr6_scaffold_14	2548605	2554123	-	lysosomal protective protein isoform 1	H671_6g15644		Expressed	151.302	125.498	128.406	183.097	225.381	261.357	401.114	567.32	764.751
cgriseus1B000737		Differentially_Expressed	Cluster1	Cluster1	Cluster1	chr1_scaffold_338	356879	357249	+				Expressed	3.09661	1.47993	1.40899	1.10521	0.848731	0.502464	0.506457	0.482278	0.494158
cgriseus1B000766	100758906;625283510;Syncrip	Differentially_Expressed	Cluster1	Cluster1	Cluster1	chr4_scaffold_72	186268	214339	+	Heterogeneous nuclear ribonucleoprotein Q			Expressed	77.1407	59.4684	51.4439	43.9138	37.7685	25.701	22.4424	31.2516	21.743
cgriseus1B000771	100769211;625266843;Gpr116	Differentially_Expressed	Cluster3	_	_	chr1_scaffold_339	314875	371282	-	putative G-protein coupled receptor	H671_1g2440_A		Expressed	0.117593	0.147993	0.031311	0	0.254619	0.200986	0.728032	1.41468	2.14135
cgriseus1B000782	100752640;354492458;Rpusd2	Differentially_Expressed	Cluster1	Cluster1	Cluster1	chr6_scaffold_3	427232	431661	+	RNA pseudouridylate synthase domain-containing protein 2	H671_6g16130_A		Expressed	16.1886	11.5434	10.3013	15.3993	9.08143	7.03449	6.71056	6.33392	6.21815
cgriseus1B000792	100764014;625225215;Man2a2	Differentially_Expressed	Cluster4	Cluster4	Cluster4	chr3_scaffold_21	1208142	1228106	-	alpha-mannosidase 2x isoform 2	H671_3g9286_A		Expressed	30.9661	30.8811	35.5693	48.261	57.841	66.9031	76.1902	72.3096	70.541
cgriseus1B000830	100774117;625254577;Tcf20	Differentially_Expressed	Cluster4	Cluster4	_	chr2_scaffold_337	32723	74354	-	retinoic acid-induced protein 1	H671_2g6634		Expressed	162.827	122.464	130.755	158.93	236.075	209.025	276.937	311.487	274.422
cgriseus1B000842	100753198;354474372;Sms	Differentially_Expressed	Cluster1	Cluster1	Cluster1	chr2_scaffold_125	1132306	1133693	-	spermine synthase-like protein	H671_2g4948		Expressed	16.2866	13.2083	13.1349	17.3518	12.8158	7.67513	7.59686	6.97696	4.50919
cgriseus1B000844		Differentially_Expressed	Cluster4	Cluster4	Cluster4	chr3_scaffold_253	112864	120394	-	hypothetical protein	H671_3g9563		Expressed	0.744753	0.567305	1.03326	1.9157	2.84325	2.51232	2.72221	2.79721	2.88259
cgriseus1B000869	100762192;625185769;Creb3l1	Differentially_Expressed	Cluster2	Cluster2	_	chr6_scaffold_8	4174727	4230100	+				Expressed	3.44938	5.77171	5.98039	4.93662	5.51675	13.8429	15.4786	8.32734	19.2722
cgriseus1B000886	103162495;625275943;LOC103162495	Differentially_Expressed	Cluster2	Cluster2	_	chr2_scaffold_59	161937	162659	-	Zinc finger protein 11 - Zinc finger protein.			Expressed	0.0783951	0.0986618	0.031311	0	0.212183	0.150739	0.221575	0.353671	0.576518
cgriseus1B000969	100767630;625240360;LOC100767630	Differentially_Expressed	Cluster1	Cluster1	Cluster1	chr7_scaffold_37	425774	430621	-	tubulin alpha-1C chain	H671_7g18066		Expressed	2.35185	2.08423	1.97259	1.87886	1.7399	1.65813	1.26614	0.707341	0.823597
cgriseus1B000989	100774401;625269761;Lin9	Differentially_Expressed	Cluster1	Cluster1	Cluster1	chr5_scaffold_51	32798	62152	+	putative protein lin-9 like protein	H671_5g14607		Expressed	12.9744	14.3306	12.9314	10.168	13.0705	7.48671	6.90048	6.26962	4.4886
cgriseus1B001012	100768667;354465362;Slc7a5	Differentially_Expressed	Cluster1	Cluster1	Cluster1	chr3_scaffold_6	1836843	1863993	-	large neutral amino acids transporter small subunit 1-like protein	H671_3g10815_A		Expressed	88.2336	76.7588	70.6688	76.6281	66.6254	54.4671	42.8273	34.8526	33.0262
cgriseus1B001035	100754271;625261477;	Differentially_Expressed	Cluster2	Cluster2	_	chr3_scaffold_6	2454355	2521210	-	protein PIEZO1-like protein	H671_3g10829_A		Expressed	28.0262	47.3576	42.1759	29.3987	22.1519	58.336	85.8445	50.8964	95.0842
cgriseus1B001071	100761544;625265384;Ciart	Differentially_Expressed	Cluster4	Cluster4	_	chr1_scaffold_296	470360	473889	-	hypothetical protein	H671_1g2056		Expressed	6.27161	4.09446	4.07042	6.85232	11.2881	10.2	11.0788	12.6678	8.85366
cgriseus1B001106	100764429;625285389;Nsdhl	Differentially_Expressed	Cluster1	Cluster1	Cluster1	chrx_scaffold_219	2932	15622	+	sterol-4-alpha-carboxylate 3-dehydrogenase%2C decarboxylating-like protein	H671_xg20195		Expressed	66.3222	49.4295	44.8686	57.1027	51.3907	31.9567	25.0063	18.4552	15.0718
cgriseus1B001131	100755339;625272314;Fxn	Differentially_Expressed	Cluster1	Cluster1	Cluster1	chr3_scaffold_109	92254	112931	+	frataxin	H671_3g8586		Expressed	21.5978	17.4878	14.2152	24.8304	15.2347	9.62218	9.40112	7.84506	6.42405
cgriseus1B001135	100771875;625252998;Srsf6	Differentially_Expressed	Cluster1	Cluster1	Cluster1	chr6_scaffold_27	1093860	1105066	-	serine/arginine-rich splicing factor 6-like protein	H671_6g16099		Expressed	252.785	229.635	188.461	111.111	95.6945	71.0735	75.937	87.9997	75.0708
cgriseus1B001192	100773737;625216348;Hras	Differentially_Expressed	Cluster1	Cluster1	Cluster1	chr3_scaffold_225	155157	156706	-	GTPase HRas-like protein	H671_3g9397_B		Expressed	10.3481	10.4581	7.89036	11.8626	6.40792	5.82858	3.98835	3.69747	2.96495
cgriseus1B001229	100757679;625189071;Dfna5	Differentially_Expressed	Cluster4	_	_	chr8_scaffold_7	2089103	2136490	+	putative non-syndromic hearing impairment protein 5 like protein	H671_8g19734		Expressed	2.37145	2.25689	2.80233	2.76303	5.89868	8.02686	9.78096	9.14721	11.5509
cgriseus1B001332	100759968;625245253;Atp8b4	Differentially_Expressed	Cluster3	Cluster3	_	chr6_scaffold_6	4338379	4526565	+	putative phospholipid-transporting ATPase IM-like protein	H671_6g16890_C		Expressed	0.0783951	0.0739963	0.125244	0.294723	0.169746	0.803942	0.917954	1.15747	1.07068
cgriseus1B001340	100761593;625217906;LOC100761593	Differentially_Expressed	Cluster1	Cluster1	Cluster1	chr3_scaffold_0	911882	920519	-	hypothetical protein	H671_3g8443		Expressed	42.1765	36.0115	34.1446	40.1561	23.1279	16.9582	15.0988	11.7354	12.2304
cgriseus1B001346	100772625;625257796;Timp2	Differentially_Expressed	Cluster4	Cluster4	Cluster4	chr7_scaffold_17	353697	373937	-	metalloproteinase inhibitor 2-like protein	H671_7g17476		Expressed	81.2565	74.095	79.9682	99.9112	125.442	144.961	186.598	166.45	182.674
cgriseus1B001412	100764040;625190189;Kif20b	Differentially_Expressed	Cluster1	Cluster1	Cluster1	chr3_scaffold_190	315036	366475	+	kinesin-like protein KIF20B isoform 2	H671_3g9166_B		Expressed	102.149	112.203	114.191	84.4383	111.82	76.5755	62.4209	51.861	26.6433
cgriseus1B001433	100751317;625251389;Tenm3	Differentially_Expressed	Cluster4	Cluster4	_	chr1_scaffold_5	2653781	2788615	+	teneurin-3 isoform 1	H671_1g3271		Expressed	4.39012	2.66387	3.81994	3.90509	9.76041	12.2852	17.0613	17.4585	17.6661
cgriseus1B001446	100751086;625269797;Tmem63a	Differentially_Expressed	Cluster2	Cluster2	_	chr5_scaffold_51	298347	318452	+	transmembrane protein 63A	H671_5g14613		Expressed	3.05741	2.66387	4.19567	3.31564	3.81929	6.35617	7.15371	6.8805	6.21815
cgriseus1B001461		Differentially_Expressed	Cluster2	Cluster2	_	chr1_scaffold_27	78723	79481	+				Expressed	3.72377	2.86119	2.72405	2.35779	3.90416	5.25075	7.0904	8.45594	8.81248
cgriseus1B001471	100754755;625278096;Hmgb1	Differentially_Expressed	Cluster1	Cluster1	Cluster1	chr6_scaffold_0	11256797	11257660	+	high mobility group protein B1-like protein	H671_6g15285		Expressed	123.394	99.969	95.4984	114.39	108.256	72.8196	66.4251	57.1982	35.6
cgriseus1B001532	100756862;625270069;Ncaph2	Differentially_Expressed	Cluster1	Cluster1	Cluster1	chr2_scaffold_1	434331	442935	-	condensin-2 complex subunit H2	H671_2g4449		Expressed	21.9114	21.8536	21.7298	27.7777	27.8384	20.0232	14.1175	11.9605	8.03007
cgriseus1B001544	100774076;625291617;Bai2	Differentially_Expressed	Cluster2	Cluster2	_	chr2_scaffold_15	461524	489979	-	collagen alpha-1(XVI) chain	H671_2g5230_B		Expressed	1.45031	1.33193	1.59686	1.47362	1.86721	2.33646	2.94378	3.02228	3.04731
cgriseus1B001587	100766742;625259934;Set	Differentially_Expressed	Cluster1	Cluster1	Cluster1	chr7_scaffold_9	1444881	1445713	+	protein SET-like protein	H671_7g18798		Expressed	8.91744	7.74495	6.68489	6.04183	5.38944	2.51232	3.16536	2.78114	2.94436
cgriseus1B001616	103158539;625194663;Cpeb4	Differentially_Expressed	Cluster2	Cluster2	_	chr7_scaffold_0	8891175	8955129	+	cytoplasmic polyadenylation element-binding protein 4 isoform 1	H671_7g17120_A		Expressed	4.31173	6.33902	7.04497	5.52606	7.59615	7.78819	10.1925	12.2499	16.5543
cgriseus1B001624	100753189;625240938;Wdr76	Differentially_Expressed	Cluster1	Cluster1	Cluster1	chr6_scaffold_3	2977676	3014632	+	WD repeat-containing protein 76	H671_6g16199_B		Expressed	30.4565	27.0333	27.0214	27.5566	30.9787	20.601	16.5232	14.5326	9.1831
cgriseus1B001632	100767138;625263859;Cpt1c	Differentially_Expressed	Cluster2	Cluster2	_	chr6_scaffold_48	431262	436371	+	Carnitine O-palmitoyltransferase 1, brain isoform			Expressed	0.47037	0.641301	0.344421	0.368404	0.424366	0.954681	1.20284	1.47899	1.44129
cgriseus1B001653	100773827;625263450;Cdk2ap1	Differentially_Expressed	Cluster1	Cluster1	Cluster1	chr4_scaffold_135	436196	441106	-	cyclin-dependent kinase 2-associated protein 1	H671_4g11597		Expressed	13.0528	10.7788	8.64182	7.66281	7.4264	5.32612	5.19119	3.69747	4.20034
cgriseus1B001686	100752041;625288921;Ncapg2	Differentially_Expressed	Cluster1	Cluster1	Cluster1	chr5_scaffold_74	336681	390701	+	condensin-2 complex subunit G2 isoform 1	H671_5g14907_A		Expressed	70.438	75.5749	72.3283	68.0811	71.8451	55.5223	42.0676	33.2129	18.1603
cgriseus1B001706		Differentially_Expressed	Cluster1	Cluster1	Cluster1	chr5_scaffold_24	2237769	2238098	+				Expressed	3.44938	3.37917	2.0039	1.76834	0.891168	1.05517	1.23449	1.09316	1.31775
cgriseus1B001714	100768185;625285909;LOC100768185	Differentially_Expressed	Cluster1	Cluster1	Cluster1	chr3_scaffold_272	170723	170938	-	histone H2A type 1-F-like protein	H671_3g8651	TRUE	Expressed	1.23472	0.949619	1.64383	2.76303	0.339493	0.452217	0.253229	0.241139	0.123539
cgriseus1B001747	100755196;625212314;LOC100755196	Differentially_Expressed	Cluster1	Cluster1	Cluster1	chr1_scaffold_219	193682	195093	+	eukaryotic translation initiation factor 5A-1-like protein	H671_1g1457	TRUE	Expressed	40.9222	41.6476	31.9998	40.1929	21.9185	19.2067	15.5894	14.1147	11.8598
cgriseus1B001753	100689425;625183963;Orc1	Differentially_Expressed	Cluster1	Cluster1	Cluster1	chr2_scaffold_36	284579	303506	+	origin recognition complex subunit 1	H671_2g6737_D		Expressed	52.0543	47.6536	43.4909	46.0505	36.9622	23.7163	16.3649	11.2532	8.44187
cgriseus1B001784	100752134;625247404;	Differentially_Expressed	Cluster1	Cluster1	Cluster1	chr6_scaffold_255	45435	56734	-	polypyrimidine tract-binding protein 1	H671_6g16069		Expressed	18.3444	16.8712	16.0312	16.7256	7.97807	8.9941	9.90757	7.49139	8.46245
cgriseus1B001786	100774634;625253206;Bnip3	Differentially_Expressed	Cluster4	Cluster4	_	chr3_scaffold_3	3407048	3422972	-	BCL2/adenovirus E1B protein-interacting protein 3	H671_3g9783		Expressed	7.64352	5.96904	6.23088	10.3153	10.3545	9.97391	17.4728	17.5871	12.3951
cgriseus1B001804	100689055;625259570;Lrrfip1	Differentially_Expressed	Cluster1	Cluster1	Cluster1	chr2_scaffold_72	104644	169553	-	leucine-rich repeat flightless-interacting protein 2 isoform 1	H671_2g7875_C		Expressed	69.8892	69.8772	76.0856	60.3446	53.3428	37.7853	36.0534	35.978	30.4731
cgriseus1B001832	100771728;625274463;Ereg	Differentially_Expressed	Cluster1	Cluster1	Cluster1	chr1_scaffold_208	330022	348579	-	proepiregulin-like protein	H671_1g1357		Expressed	27.0071	22.0509	25.4558	25.862	12.9432	7.03449	8.83135	14.3719	14.8247
cgriseus1B001845	100751098;625252417;Nyap1	Differentially_Expressed	Cluster2	Cluster2	_	chr4_scaffold_219	99204	100678	+	Neuronal tyrosine-phosphorylated phosphoinositide-3-kinase adapter 1			Expressed	0.47037	0.715298	0.751463	0.663128	1.10335	2.18572	2.34237	1.18962	2.10017
cgriseus1B001868	100752420;625260903;Cep128	Differentially_Expressed	Cluster1	Cluster1	Cluster1	chr5_scaffold_6	245460	279843	+	Centrosomal protein of 128 kDa			Expressed	1.45031	1.15928	1.47162	0.663128	0.976041	0.653203	0.316536	0.417974	0.164719
cgriseus1B001976	100774340;625241347;Bdh1	Differentially_Expressed	Cluster1	Cluster1	Cluster1	chr4_scaffold_337	109862	110692	-	D-beta-hydroxybutyrate dehydrogenase	H671_4g12527		Expressed	20.3043	16.0819	13.9334	19.0097	12.3915	8.06454	8.35655	7.6843	7.41237
cgriseus1B001997		Differentially_Expressed	Cluster1	Cluster1	Cluster1	chr6_scaffold_13	1868177	1868464	-	putative Pol polyprotein	H671_6g15557		Expressed	2.03827	2.09656	1.90997	3.02092	2.71594	1.55764	1.17118	1.12532	0.905956
cgriseus1B002008	100770006;625264941;Mcm7	Differentially_Expressed	Cluster1	Cluster1	Cluster1	chr4_scaffold_484	21805	27019	+	DNA replication licensing factor MCM7	H671_4g12888		Expressed	122.316	117.444	105.142	107.021	89.329	60.0947	48.335	31.7821	16.7396
cgriseus1B002012	100767299;625261862;Gprasp2	Differentially_Expressed	Cluster4	Cluster4	_	chrx_scaffold_124	262785	266283	+	G-protein coupled receptor-associated sorting protein 2	H671_xg19927		Expressed	3.05741	1.9239	2.03521	3.35248	4.11635	4.24582	6.15662	6.39822	5.60046
cgriseus1B002032	100769724;354466350;Donson	Differentially_Expressed	Cluster1	Cluster1	Cluster1	chr4_scaffold_148	158022	166602	-	protein downstream neighbor of Son-like protein	H671_4g11688		Expressed	20.7159	20.6943	20.0077	20.4096	15.1074	16.3803	12.7406	9.29189	7.30942
cgriseus1B002040	100762808;625282729;Ttc27	Differentially_Expressed	Cluster1	Cluster1	Cluster1	chr7_scaffold_27	548897	675359	+	tetratricopeptide repeat protein 27	H671_7g17843		Expressed	53.583	46.1244	38.3559	33.4511	30.5119	21.1286	22.1259	21.4775	17.4602
cgriseus1B002045	100774056;625237368;	Differentially_Expressed	Cluster4	Cluster4	Cluster4	chr6_scaffold_1	8421442	8447635	-	[Pyruvate dehydrogenase [lipoamide]] kinase isozyme 1	H671_6g15382		Expressed	5.33086	4.34112	4.44616	6.41023	11.7549	12.7751	17.3778	13.6002	11.0774
cgriseus1B002115	100754714;354490792;Shmt2	Differentially_Expressed	Cluster1	Cluster1	Cluster1	chr1_scaffold_225	614176	619741	-	serine hydroxymethyltransferase	H671_1g1569		Expressed	113.888	84.8121	76.7901	91.2169	77.3406	50.0077	37.7152	32.2001	29.6701
cgriseus1B002162	100770447;625262242;Tbcb	Differentially_Expressed	Cluster1	Cluster1	Cluster1	unplaced_scaffold_825	1235	3189	+	tubulin-folding cofactor B-like protein	H671_21723	TRUE	Expressed	13.4448	10.7788	10.0508	16.4308	11.0335	7.76307	6.80552	5.85164	4.20034
cgriseus1B002185	100771099;625274703;	Differentially_Expressed	Cluster1	Cluster1	Cluster1	chr7_scaffold_11	1769673	1774905	-	26S protease regulatory subunit 8-like protein	H671_7g17319		Expressed	56.0525	47.333	44.2424	40.5982	32.1669	23.9926	20.4166	22.442	15.9778
cgriseus1B002210	103163075;625282709;LOC103163075	Differentially_Expressed	Cluster1	Cluster1	Cluster1	chr1_scaffold_186	877121	877745	-	glutamine-rich protein 1	H671_1g1050		Expressed	1.94028	2.24455	1.65948	3.24196	1.31553	1.18079	1.01291	1.3343	0.947136
cgriseus1B002244	100758895;625274919;Lgi4	Differentially_Expressed	Cluster2	Cluster2	_	unplaced_scaffold_1279	5086	6554	-	leucine-rich glioma-inactivated protein 1	H671_20922		Expressed	0.31358	0.123327	0.187866	0.147362	0.381929	0.904435	0.981261	0.996708	1.52365
cgriseus1B002284	100765462;625258583;LOC100765462	Differentially_Expressed	Cluster1	Cluster1	Cluster1	chr1_scaffold_431	248136	382003	-	Protein of unknown function DUF667 containing protein	H671_1g2957		Expressed	19.5596	18.6964	18.9744	21.8832	19.6906	10.3256	9.55938	7.00911	6.54759
cgriseus1B002310	100689029;346227151;Lpin1	Differentially_Expressed	Cluster4	Cluster4	_	chr7_scaffold_36	1121984	1129703	+	phosphatidate phosphatase LPIN1	H671_7g18061		Expressed	2.62623	1.15928	1.47162	3.38932	6.02599	5.25075	5.76095	5.27291	5.3122
cgriseus1B002324	100774633;625284008;Rp2	Differentially_Expressed	Cluster1	Cluster1	Cluster1	chrx_scaffold_129	151178	183164	-	protein XRP2	H671_xg19953		Expressed	29.8489	30.5851	30.1994	25.7515	24.8042	13.5288	13.0413	15.4329	12.7452
cgriseus1B002359	100766053;625263496;LOC100766053	Differentially_Expressed	Cluster1	Cluster1	Cluster1	chr4_scaffold_295	102522	139569	+	kinetochore-associated protein 1	H671_4g12373		Expressed	26.4975	34.6426	33.4401	33.5985	37.7898	27.8993	20.2108	13.6645	7.86535
cgriseus1B002363	100762962;625263388;Htra1	Differentially_Expressed	Cluster3	Cluster3	Cluster3	chr3_scaffold_77	57444	106673	-	serine protease HTRA1-like protein	H671_3g11102_A		Expressed	89.488	76.6849	75.7725	90.2591	110.123	118.456	157.223	161.081	180.944
cgriseus1B002388	100754018;625200562;LOC100754018	Differentially_Expressed	Cluster4	Cluster4	_	chr1_scaffold_107	701945	790166	-	ankyrin-1	H671_1g0236_A		Expressed	0.31358	0.345316	0.532286	0.368404	1.18822	1.23104	1.83591	1.7362	1.07068
cgriseus1B002395	100767365;625259156;Lig1	Differentially_Expressed	Cluster1	Cluster1	Cluster1	unplaced_scaffold_2678	219	2594	+	DNA ligase 1-like protein	H671_21244	TRUE	Expressed	1.13673	1.47993	1.28375	0.810489	1.31553	0.753696	0.569765	0.289367	0.535338
cgriseus1B002411	100765166;625237800;LOC100765166	Differentially_Expressed	Cluster4	Cluster4	_	chrx_scaffold_7	154452	163648	-	retinal homeobox protein Rx-like protein	H671_xg20610		Expressed	0	0.0246654	0.156555	0.221043	0.12731	0.351725	0.506457	0.771645	0.452978
cgriseus1B002420	100769539;354468867;Ccsap	Differentially_Expressed	Cluster1	Cluster1	Cluster1	chr3_scaffold_138	277610	295023	+	hypothetical protein	H671_3g8798		Expressed	19.834	20.6203	19.0684	21.1464	22.2792	15.9281	11.4903	7.36278	4.57096
cgriseus1B002446	100770653;625254368;Thra	Differentially_Expressed	Cluster4	Cluster4	Cluster4	chr7_scaffold_35	439662	456614	-	thyroid hormone receptor alpha-like isoform 2	H671_7g18027		Expressed	40.5302	37.3435	38.763	64.4708	87.292	111.095	130.413	124.878	119.092
cgriseus1B002497	100752200;625184821;Tatdn2	Differentially_Expressed	Cluster1	Cluster1	Cluster1	chrx_scaffold_202	29596	31805	+	putative deoxyribonuclease TATDN2-like protein	H671_xg20168		Expressed	4.56651	4.00813	4.18001	2.91039	2.84325	0.916996	1.99418	1.86481	1.72955
cgriseus1B002501		Differentially_Expressed	Cluster2	Cluster2	_	chr1_scaffold_156	322720	325848	+				Expressed	0.47037	0.258987	0.438353	0.0736809	0.61533	1.19335	0.917954	1.49506	1.29716
cgriseus1B002522	100773342;625283931;Kcnq5	Differentially_Expressed	Cluster1	Cluster1	Cluster1	chr1_scaffold_423	322127	395765	+	potassium voltage-gated channel subfamily KQT member 5	H671_1g2909		Expressed	30.2605	27.28	26.6143	20.8517	15.9137	10.803	12.2183	10.9316	13.054
cgriseus1B002547	100758123;625255734;Gtse1	Differentially_Expressed	Cluster1	Cluster1	Cluster1	chr2_scaffold_1	3894717	3898601	-	G2 and S phase	H671_2g4481		Expressed	17.8349	21.0643	19.8825	28.2935	19.5208	17.7118	13.0729	9.38835	4.85922
cgriseus1B002555	100761834;625265684;Icam4	Differentially_Expressed	Cluster3	Cluster3	_	chr4_scaffold_322	12960	14305	-	intercellular adhesion molecule 4-like protein	H671_4g12467		Expressed	3.05741	2.24455	2.53619	4.71558	6.74741	8.51676	11.8384	15.7223	17.0896
cgriseus1B002591	100689369;350538575;Casp8	Differentially_Expressed	Cluster1	Cluster1	Cluster1	chr2_scaffold_86	1319202	1352072	+	caspase-8	H671_2g8099		Expressed	43.1173	37.4421	36.8217	38.4614	35.2223	22.0833	19.467	19.9985	16.7602
cgriseus1B002613	103162686;625278247;LOC103162686	Differentially_Expressed	Cluster3	Cluster3	_	chr7_scaffold_65	257555	262260	-	hypothetical protein	H671_7g18562		Expressed	2.74383	2.36788	3.03716	3.02092	2.97056	3.31626	6.04583	6.75189	7.45355
cgriseus1B002631	100757445;625215095;Morn1	Differentially_Expressed	Cluster4	Cluster4	_	chr2_scaffold_48	261091	325178	-	MORN repeat-containing protein 1	H671_2g7226		Expressed	0.666358	0.54264	0.626219	0.736809	2.84325	3.24089	2.62725	3.11873	3.21203
cgriseus1B002662	100763993;625238251;Katnb1	Differentially_Expressed	Cluster1	Cluster1	Cluster1	chr3_scaffold_30	524476	544464	-	katanin WD40-containing subunit B1	H671_3g9795_B		Expressed	29.359	27.9459	29.7767	34.7774	28.3476	22.234	17.1562	15.9152	12.4775
cgriseus1B002669	100771634;625273528;Atad5	Differentially_Expressed	Cluster1	Cluster1	Cluster1	chr7_scaffold_7	2878947	2934673	-	ATPase family AAA domain-containing protein 5	H671_7g18623		Expressed	34.8074	33.471	31.217	23.0621	33.1005	21.3547	16.998	14.0825	8.60658
cgriseus1B002713	100755374;625197287;Nsmaf	Differentially_Expressed	Cluster1	Cluster1	Cluster1	chr2_scaffold_148	179241	188284	+	protein FAN	H671_2g5207		Expressed	14.2679	11.4694	8.48527	6.70496	9.76041	6.10494	4.843	4.3405	2.84141
cgriseus1B002720	100755882;625269273;Arrdc3	Differentially_Expressed	Cluster3	Cluster3	Cluster3	chr2_scaffold_73	598553	608367	-	arrestin domain-containing protein 3	H671_2g7893		Expressed	6.50679	5.10575	4.38353	5.08398	7.38396	6.95912	10.7306	14.6934	14.7012
cgriseus1B002830	100760871;354480243;E2f8	Differentially_Expressed	Cluster1	Cluster1	Cluster1	chr3_scaffold_79	761556	776544	+	transcription factor E2F8	H671_3g11125		Expressed	14.1111	14.084	15.1858	12.5994	14.7255	10.9788	9.55938	5.75519	3.70618
cgriseus1B002835	100757512;625260810;Mrps27	Differentially_Expressed	Cluster1	Cluster1	Cluster1	chr2_scaffold_62	1428258	1512202	-	28S ribosomal protein S27	H671_2g7650_A		Expressed	108.577	83.1472	72.7667	76.0386	73.6274	46.1513	43.1122	44.6268	38.0913
cgriseus1B002875		Differentially_Expressed	Cluster4	_	_	chr1_scaffold_135	787680	790285	+				Expressed	0.391975	0.641301	0.814085	0.589447	1.2731	1.10542	1.61433	1.54329	1.31775
cgriseus1B002888	100769990;625211313;Lpin3	Differentially_Expressed	Cluster2	Cluster2	_	chr6_scaffold_235	199790	213175	-	phosphatidate phosphatase LPIN3	H671_6g15999_A		Expressed	0.783951	0.986618	1.56555	0.515766	2.54619	2.68818	3.45024	4.46911	6.05343
cgriseus1B002909	100769408;625232552;	Differentially_Expressed	Cluster1	Cluster1	Cluster1	chr2_scaffold_44	418826	471042	+	inositol hexakisphosphate and diphosphoinositol-pentakisphosphate kinase 2 isoform 1	H671_2g7155_B		Expressed	109.91	102.978	95.154	86.354	66.201	43.3375	38.8073	41.4759	36.7736
cgriseus1B002985	100754567;625270047;Arsa	Differentially_Expressed	Cluster3	Cluster3	_	chr2_scaffold_1	339957	346500	+	arylsulfatase A	H671_2g4441		Expressed	17.0117	12.6534	12.994	21.3674	27.9233	33.9414	47.0372	53.9509	58.2283
cgriseus1B002988	100754690;354482235;Zcchc24	Differentially_Expressed	Cluster3	Cluster3	_	chr1_scaffold_78	393260	500067	+	zinc finger CCHC domain-containing protein 24	H671_1g4068		Expressed	52.4855	52.8827	52.0388	56.5869	77.1072	86.8257	106.736	117.322	117.239
cgriseus1B003005	100765400;625240929;Spg11	Differentially_Expressed	Cluster3	Cluster3	_	chr6_scaffold_3	3526411	3572524	-	spatacsin	H671_6g16206_A		Expressed	19.6576	19.202	20.0703	22.2516	33.6522	32.4717	43.1597	48.1796	52.6072
cgriseus1B003013	100761692;625248912;LOC100761692	Differentially_Expressed	Cluster3	Cluster3	_	chr8_scaffold_36	727350	730792	-	C-type lectin domain family 2 member D11-like protein	H671_8g19443		Expressed	1.95988	1.30727	2.53619	2.43147	4.58315	4.19557	5.69765	8.84177	10.4597
cgriseus1B003019	100764374;625248787;	Differentially_Expressed	Cluster2	Cluster2	Cluster2	chr2_scaffold_16	2482589	2521837	-	beta-type platelet-derived growth factor receptor-like protein	H671_2g5396_B		Expressed	9.91698	12.0861	12.2426	9.13643	12.9856	25.4749	44.8215	45.7521	43.3212
cgriseus1B003042	100761383;625212978;Fbxl13	Differentially_Expressed	Cluster2	Cluster2	_	chr1_scaffold_302	523516	533897	-	F-box/LRR-repeat protein 13	H671_1g2157		Expressed	0.0391975	0.0246654	0.031311	0	0.381929	0.276355	0.506457	0.353671	0.247079
cgriseus1B003122	100766626;625282743;Xdh	Differentially_Expressed	Cluster3	Cluster3	Cluster3	chr7_scaffold_57	159572	224001	+	xanthine dehydrogenase/oxidase-like protein	H671_7g18408_A		Expressed	42.3725	34.433	33.0644	39.6403	53.2155	56.9543	97.5564	136.999	163.649
cgriseus1B003130	100773283;625292809;Optn	Differentially_Expressed	Cluster3	Cluster3	_	chr3_scaffold_231	115532	123288	+				Expressed	8.46667	6.16636	7.23283	8.62066	12.3066	9.84829	14.4024	18.2301	16.1837
cgriseus1B003154	100766511;625262692;Arhgap25	Differentially_Expressed	Cluster4	Cluster4	Cluster4	chr8_scaffold_16	1720120	1731360	+	rho GTPase-activating protein 25	H671_8g19169		Expressed	9.79938	6.83233	9.33067	13.7783	18.3326	25.1986	30.6407	25.5286	29.073
cgriseus1B003161	100754672;625234879;Bmi1	Differentially_Expressed	Cluster1	Cluster1	Cluster1	chr3_scaffold_67	247787	252623	+	polycomb complex protein BMI-1-like protein	H671_3g10941		Expressed	82.158	84.3928	75.9447	55.4448	45.2162	25.5628	23.6769	25.8662	23.0813
cgriseus1B003206	100758367;625238185;Herpud1	Differentially_Expressed	Cluster4	Cluster4	Cluster4	chr3_scaffold_30	1207140	1217502	-	homocysteine-responsive endoplasmic reticulum-resident ubiquitin-like domain member 1 protein	H671_3g9812_A		Expressed	18.3052	14.5526	15.8747	23.6516	31.7001	30.7508	35.8002	40.5114	41.7152
cgriseus1B003212	100752542;625283684;Rrm2	Differentially_Expressed	Cluster1	Cluster1	Cluster1	chr7_scaffold_33	45821	50968	-	ribonucleoside-diphosphate reductase subunit M2-like protein	H671_7g17962		Expressed	75.4161	79.5954	79.6551	81.7858	68.3653	35.8005	25.3862	16.7833	5.88872
cgriseus1B003266	100753385;625290430;Mgat2	Differentially_Expressed	Cluster1	Cluster1	Cluster1	chr5_scaffold_9	854754	856753	+	Alpha-1,6-mannosyl-glycoprotein 2-beta-N-acetylglucosaminyltransferase			Expressed	27.3599	27.4526	22.1682	22.1043	19.2662	11.6069	11.2687	14.9828	10.1714
cgriseus1B003319	100763942;625265252;Adamtsl4	Differentially_Expressed	Cluster2	Cluster2	Cluster2	chr1_scaffold_296	269426	275313	-	ADAMTS-like protein 4	H671_1g2049_B		Expressed	1.45031	1.77591	2.0039	1.39994	3.26762	8.9941	11.6802	6.43038	10.9538
cgriseus1B003328	100772005;354495815;LOC100772005	Differentially_Expressed	Cluster1	Cluster1	Cluster1	chr2_scaffold_248	506462	525540	+	ATPase family AAA domain-containing protein 3	H671_2g6122_B		Expressed	80.3549	56.8045	53.4791	49.0715	36.453	27.4596	24.5632	24.4354	21.7841
cgriseus1B003342	103159056;625238859;LOC103159056	Differentially_Expressed	Cluster3	Cluster3	_	chrx_scaffold_147	32178	46657	+	DCN1-like protein 3	H671_xg20034	TRUE	Expressed	4.50772	2.89819	2.97454	4.71558	6.30183	6.10494	8.83135	10.369	9.63608
cgriseus1B003366	100759385;625279282;Mfrp	Differentially_Expressed	Cluster3	Cluster3	Cluster3	chr4_scaffold_61	142326	149485	-	membrane frizzled-related protein isoform 2	H671_4g13117_B		Expressed	2.19506	1.77591	1.59686	3.38932	3.60711	4.92415	7.15371	9.29189	11.448
cgriseus1B003413	100755105;625234546;Gaa	Differentially_Expressed	Cluster4	Cluster4	_	chr7_scaffold_17	1332662	1344369	+	lysosomal alpha-glucosidase-like protein	H671_7g17485		Expressed	68.0077	77.4988	78.7471	102.711	114.791	174.229	213.662	224.484	208.864
cgriseus1B003444	100757615;625206747;LOC100757615	Differentially_Expressed	Cluster4	Cluster4	_	chr1_scaffold_507	1785	4190	+	HLA class I histocompatibility antigen	H671_1g3319		Expressed	25.596	19.0664	19.9607	26.8935	36.0286	31.8311	43.8719	48.7422	46.1214
cgriseus1B003546	100763852;625274806;LOC100763852	Differentially_Expressed	Cluster1	Cluster1	Cluster1	chrx_scaffold_110	19585	19872	-	Histone H2A containing protein	H671_xg19886		Expressed	8.68225	5.68538	7.92167	8.51014	7.72346	4.7106	4.82717	3.19911	2.6561
cgriseus1B003554	100760685;625263760;Kiaa1524	Differentially_Expressed	Cluster1	Cluster1	Cluster1	chr4_scaffold_186	109071	137936	+	myosin-15-like protein	H671_4g11865		Expressed	58.0907	61.8609	62.7472	58.1342	65.3523	38.7902	33.901	22.6992	8.81248
cgriseus1B003571	100689058;625196049;Rps2	Differentially_Expressed	Cluster1	Cluster1	Cluster1	chr8_scaffold_16	1818183	1818488	-	40S ribosomal protein S2	H671_7g17759		Expressed	154.419	122.279	133.416	215.332	124.657	110.743	75.8578	76.007	57.1576
cgriseus1B003625		Differentially_Expressed	Cluster1	Cluster1	Cluster1	chr7_scaffold_8	3669172	3670004	+	WD repeat-containing protein 43 - repeat-containing protein.			Expressed	3.48858	2.29389	2.66143	3.463	2.46132	0.879312	1.70929	1.22177	1.11186
cgriseus1B003627	100761700;354467476;Birc3	Differentially_Expressed	Cluster1	Cluster1	Cluster1	chr4_scaffold_254	23910	29984	+	baculoviral IAP repeat-containing protein 3	H671_4g12228		Expressed	16.1102	21.2123	23.3267	21.2938	14.8952	8.81824	9.43277	10.3851	8.07125
cgriseus1B003677	100762056;625236317;Tmem178a	Differentially_Expressed	Cluster2	Cluster2	_	chr5_scaffold_33	439058	454055	+	transmembrane protein	H671_5g14386		Expressed	0.0783951	0.0739963	0.156555	0	0.0424366	0.251232	0.474804	0.739493	0.741237
cgriseus1B003698	100759649;625286338;Ccna2	Differentially_Expressed	Cluster1	Cluster1	Cluster1	chr1_scaffold_203	246234	254560	+	cyclin-A2-like protein	H671_1g1309		Expressed	201.554	223.691	204.727	205.938	227.715	159.281	126.345	87.5174	47.4392
cgriseus1B003700	100756730;625285825;LOC100756730	Differentially_Expressed	Cluster1	Cluster1	Cluster1	chr3_scaffold_69	580046	581086	+	histone H2A type 4-like protein	H671_3g10988		Expressed	78.9242	59.4314	62.7628	166.371	91.0264	43.8525	27.7918	17.0726	8.93602
cgriseus1B003711	100775006;625288688;Fgd5	Differentially_Expressed	Cluster1	Cluster1	Cluster1	chr8_scaffold_2	2227161	2237625	-	FYVE%2C RhoGEF and PH domain-containing protein 5	H671_8g19246		Expressed	8.42747	6.783	5.94908	7.73649	4.96508	3.24089	4.36819	3.72962	2.18253
cgriseus1B003737	100774005;625278614;	Differentially_Expressed	Cluster1	Cluster1	Cluster1	chr8_scaffold_9	2046563	2065285	-	pyridine nucleotide-disulfide oxidoreductase domain-containing protein 1	H671_8g19807		Expressed	54.1514	41.0186	39.4518	44.8348	39.8479	26.3165	21.4295	22.6832	19.3339
cgriseus1B003746		Differentially_Expressed	Cluster4	Cluster4	Cluster4	chr1_scaffold_120	10580	10894	-				Expressed	0.431173	0.221989	0.219177	0.921011	1.23066	1.13054	1.28197	1.51114	1.15304
cgriseus1B003747	100766618;625239114;Exosc4	Differentially_Expressed	Cluster1	Cluster1	Cluster1	chr2_scaffold_90	372973	374664	+	exosome complex component RRP41-like protein	H671_2g8182		Expressed	16.5806	12.0121	13.589	19.0097	10.9486	8.24041	7.5019	6.07671	3.95326
cgriseus1B003804	100764642;625193886;Arl11	Differentially_Expressed	Cluster3	Cluster3	_	chr1_scaffold_2102	36	1923	-	ADP-ribosylation factor-like protein 11	H671_1g1396	TRUE	Expressed	0.862346	0.715298	0.751463	0.442085	0.721422	1.23104	2.43733	4.2119	4.32388
cgriseus1B003818	100753958;625272112;Hnrnpm	Differentially_Expressed	Cluster1	Cluster1	Cluster1	chr2_scaffold_437	45857	46471	+	myelin expression factor 2	H671_5g13702_B		Expressed	4.93889	2.99685	2.88061	4.27349	2.01574	1.92192	1.50355	2.50785	1.19422
cgriseus1B003842	100772729;625278165;Znf827	Differentially_Expressed	Cluster2	Cluster2	_	chr3_scaffold_137	104257	166878	-	zinc finger protein	H671_3g8791		Expressed	3.95895	3.47783	4.2896	2.94723	3.86173	5.27587	7.15371	7.45924	10.8303
cgriseus1B003845	100762310;625252324;LOC100762310	Differentially_Expressed	Cluster1	Cluster1	Cluster1	chr1_scaffold_686	27932	30698	-	zinc finger protein	H671_1g3874		Expressed	2.43025	3.15718	2.97454	3.61036	2.84325	2.00986	1.58268	1.51114	1.31775
cgriseus1B003933	100768654;625258036;LOC100768654	Differentially_Expressed	Cluster3	Cluster3	Cluster3	chr3_scaffold_161	496754	514865	-	retinal dehydrogenase 1-like protein	H671_3g8953		Expressed	1.45031	1.10994	1.09588	1.32626	2.12183	1.90936	2.40567	4.77455	4.4886
cgriseus1B003944	100773567;625292813;Mcm10	Differentially_Expressed	Cluster1	Cluster1	Cluster1	chr6_scaffold_171	186696	188652	+	putative protein MCM10 isoform 1	H671_6g15716		Expressed	3.80216	2.73786	2.97454	1.76834	2.50376	1.90936	1.42441	0.771645	0.411798
cgriseus1B003992	100768307;625235351;	Differentially_Expressed	Cluster1	Cluster1	Cluster1	chr3_scaffold_59	880506	905093	-	DNA polymerase alpha subunit B-like protein	H671_3g10774		Expressed	15.3654	14.7253	12.4305	13.1889	11.5852	8.21528	5.91922	4.43696	2.05899
cgriseus1B004008	100753943;625248707;LOC100753943	Differentially_Expressed	Cluster1	Cluster1	Cluster1	chr4_scaffold_188	85345	87427	-	3-ketoacyl-CoA thiolase B, peroxisomal - acetyl-coa acetyltransferase.			Expressed	1.21512	1.57859	1.65948	2.35779	1.40041	1.23104	0.728032	0.771645	0.823597
cgriseus1B004016	100771070;625273003;Ccbl2	Differentially_Expressed	Cluster1	Cluster1	Cluster1	chr1_scaffold_495	1484	14423	+	transcription initiation factor IIB-like protein	H671_1g3261		Expressed	5.95802	4.46444	3.91387	6.11551	4.03147	3.1404	2.81717	1.99342	2.63551
cgriseus1B004027	103159347;625233398;LOC103159347	Differentially_Expressed	Cluster1	Cluster1	Cluster1	chr4_scaffold_230	31914	61355	+	fibrillin-2-like protein	H671_4g12111_B		Expressed	0.627161	0.567305	0.876707	0.221043	0.169746	0.200986	0.126614	0	0
cgriseus1B004035	100771979;625250274;LOC100771979	Differentially_Expressed	Cluster3	_	_	chr7_scaffold_19	362163	363562	+	interferon-inducible GTPase 1-like protein	H671_7g17532		Expressed	0.0391975	0.345316	0.156555	0.515766	0.678985	0.929558	0.981261	2.04164	1.89427
cgriseus1B004066	100752400;625259235;Ahnak2	Differentially_Expressed	Cluster2	Cluster2	_	chr5_scaffold_120	422188	435372	+	protein AHNAK2-like protein	H671_5g13737		Expressed	4.95849	6.79533	9.64378	8.58382	7.85076	15.4382	22.2683	20.738	24.7697
cgriseus1B004069	100751151;625281774;Sil1	Differentially_Expressed	Cluster4	Cluster4	Cluster4	chr2_scaffold_94	224111	493709	+	nucleotide exchange factor SIL1	H671_2g8267		Expressed	15.1302	8.7809	11.7416	21.2938	34.0341	37.5592	47.5753	50.8321	47.6039
cgriseus1B004081	100772749;625207053;Tbcc	Differentially_Expressed	Cluster1	Cluster1	Cluster1	chr1_scaffold_223	145315	149424	-	tubulin-specific chaperone C-like protein	H671_1g1503		Expressed	12.8176	10.7048	9.08018	8.25226	7.51127	6.00444	5.85591	4.75848	3.41793
cgriseus1B004133	100768390;625227098;Sac3d1	Differentially_Expressed	Cluster1	Cluster1	Cluster1	chr3_scaffold_59	1056850	1060327	-	SAC3 domain-containing protein 1	H671_3g10785		Expressed	4.7429	4.16846	4.22698	3.0946	2.92812	1.55764	2.05748	2.28278	1.07068
cgriseus1B004193	100751267;625274697;LOC100751267	Differentially_Expressed	Cluster4	Cluster4	Cluster4	chr7_scaffold_11	1738742	1745756	-	intercellular adhesion molecule 5-like protein	H671_7g17317		Expressed	0.15679	0.0986618	0.0939329	0.663128	1.69746	3.44188	3.64016	3.69747	3.17085
cgriseus1B004207	100767388;625284091;	Differentially_Expressed	Cluster1	Cluster1	Cluster1	chr1_scaffold_150	541382	549988	+	proliferation-associated protein 2G4-like protein	H671_1g0735		Expressed	443.716	355.873	298.644	280.171	246.387	179.794	149.975	130.312	114.501
cgriseus1B004290	100766266;625282083;Dock2	Differentially_Expressed	Cluster1	Cluster1	Cluster1	chr7_scaffold_0	5424990	5657915	+	dedicator of cytokinesis protein 2	H671_7g17094_C		Expressed	14.3463	14.2566	11.4285	7.88385	12.4764	7.66257	7.05875	6.75189	3.33557
cgriseus1B004326	100767161;625265318;Bnipl	Differentially_Expressed	Cluster4	Cluster4	_	chr1_scaffold_217	725514	733905	-	bcl-2/adenovirus E1B-interacting protein 2-like isoform 1	H671_1g1442		Expressed	0.195988	0.517974	0.469664	0.442085	1.10335	1.05517	1.23449	1.41468	1.35893
cgriseus1B004328		Differentially_Expressed	Cluster1	Cluster1	Cluster1	chr2_scaffold_141	164245	166111	-	hypothetical protein	H671_2g7177		Expressed	4.86049	3.60115	3.63207	4.71558	2.80081	2.66306	1.89922	1.60759	1.72955
cgriseus1B004352	100771741;625274212;Dhrs9	Differentially_Expressed	Cluster4	Cluster4	_	chr6_scaffold_1	10957344	10984359	-	dehydrogenase/reductase SDR family member 9-like protein	H671_6g15409		Expressed	9.13303	7.39963	6.41875	9.28379	27.3291	29.0927	39.0605	50.1248	45.1743
cgriseus1B004356	100763157;625265597;	Differentially_Expressed	Cluster1	Cluster1	Cluster1	chr2_scaffold_105	519034	532874	-	prothymosin alpha-like protein	H671_2g4633		Expressed	117.808	87.032	94.653	129.052	94.8245	69.4531	52.8773	44.3214	36.0529
cgriseus1B004377	100765568;625285616;	Differentially_Expressed	Cluster1	Cluster1	Cluster1	unplaced_scaffold_1095	320	3337	+	U4/U6 small nuclear ribonucleoprotein Prp31	H671_20872	TRUE	Expressed	6.35	6.53634	5.79253	7.73649	4.37097	2.73843	2.1841	2.21848	2.42961
cgriseus1B004395	100768018;354469374;	Differentially_Expressed	Cluster1	Cluster1	Cluster1	chr7_scaffold_8	2395587	2401541	-	zinc finger protein	H671_7g18731_B		Expressed	157.378	145.625	128.062	127.468	99.6411	81.9016	72.5184	54.2724	46.8215
cgriseus1B004409	100756331;354476055;Fam120c	Differentially_Expressed	Cluster1	Cluster1	_	chrx_scaffold_77	19839	76460	-	constitutive coactivator of PPAR-gamma-like protein 2	H671_xg20638		Expressed	2.74383	2.83653	3.06847	3.68404	0.806295	1.53251	1.32945	1.76835	1.89427
cgriseus1B004448	100768792;625188461;Col16a1	Differentially_Expressed	Cluster2	Cluster2	_	chr2_scaffold_15	410725	428681	-	collagen alpha-1(XVI) chain	H671_2g5230_B		Expressed	11.2497	9.29887	9.17411	8.10489	17.9082	18.8675	23.7718	21.1881	22.2783
cgriseus1B004463	100689026;345842535;Ubtf	Differentially_Expressed	Cluster1	Cluster1	Cluster1	chr7_scaffold_34	729455	732452	-	nucleolar transcription factor 1	H671_7g17998		Expressed	7.9963	6.16636	5.38549	4.86294	4.58315	3.11528	2.84882	3.27949	2.51197
cgriseus1B004501	100754501;625192917;Qsox1	Differentially_Expressed	Cluster3	Cluster3	Cluster3	chr5_scaffold_2	4341414	4351557	-	sulfhydryl oxidase 1	H671_5g14098		Expressed	10.309	8.41091	8.861	15.1783	15.0225	14.7473	22.3474	30.1585	31.5026
cgriseus1B004515	100774221;625259550;Scly	Differentially_Expressed	Cluster1	Cluster1	Cluster1	chr2_scaffold_121	52545	74026	+	selenocysteine lyase	H671_2g4877_A		Expressed	13.6015	13.2207	13.6829	15.6203	11.7549	7.83844	7.28032	6.36607	4.94158
cgriseus1B004519	100757343;625215284;Lamb1	Differentially_Expressed	Cluster3	Cluster3	_	chr5_scaffold_104	336332	404677	-	laminin subunit beta-1	H671_5g13632_A		Expressed	403.539	361.077	395.677	408.118	620.974	641.244	842.524	1032.94	993.134
cgriseus1B004538	100774923;625284024;Jade3	Differentially_Expressed	Cluster1	Cluster1	Cluster1	chrx_scaffold_129	41427	72143	-	protein Jade-3-like protein	H671_xg19952		Expressed	2.46944	1.3566	1.56555	2.43147	1.01848	0.803942	0.474804	0.578734	0.700057
cgriseus1B004581	100755795;625273916;Fanci	Differentially_Expressed	Cluster1	Cluster1	Cluster1	chr3_scaffold_21	236583	294371	+	putative Fanconi anemia group I protein like protein	H671_3g9264_C		Expressed	56.1309	53.6473	51.35	48.5557	50.2449	34.9966	29.4062	22.1205	10.7891
cgriseus1B004601	100753467;625280847;LOC100753467	Differentially_Expressed	Cluster3	Cluster3	_	chr1_scaffold_38	42992	53912	+	glutathione S-transferase A6-like protein	H671_1g2609_B		Expressed	15.8946	11.5681	6.54399	6.04183	8.23269	8.54188	15.3203	26.3002	30.6378
cgriseus1B004644	100755178;625201690;Ska2	Differentially_Expressed	Cluster1	Cluster1	Cluster1	chr7_scaffold_45	17861	32008	-	spindle and kinetochore-associated protein 2	H671_7g18200		Expressed	6.89877	5.17974	5.51073	6.18919	5.34701	3.6303	2.46898	2.70076	1.68837
cgriseus1B004680	100756819;354474957;	Differentially_Expressed	Cluster2	Cluster2	_	chr1_scaffold_21	243721	271938	+	purine-rich element-binding protein gamma-like protein	H671_1g1374		Expressed	21.3235	26.651	33.5027	25.9357	44.1552	46.8045	44.315	57.8091	61.3168
cgriseus1B004711	100768949;625277117;Spsb1	Differentially_Expressed	Cluster4	Cluster4	_	chr2_scaffold_7	2685982	2720418	+	SPRY domain-containing SOCS box protein 1	H671_2g7831		Expressed	4.03735	6.36368	5.79253	9.21011	9.84528	10.9788	13.0096	12.5714	14.7836
cgriseus1B004728	100775002;625282317;Ccp110	Differentially_Expressed	Cluster1	Cluster1	Cluster1	chr3_scaffold_289	76472	102609	+	centriolar coiled-coil protein-like isoform 1	H671_3g9715		Expressed	31.358	31.9417	33.8785	27.8514	33.5673	20.7769	16.9347	14.5648	13.3423
cgriseus1B004733	100753982;625255749;Fancc	Differentially_Expressed	Cluster1	Cluster1	Cluster1	chr3_scaffold_134	56360	111962	+	putative Fanconi anemia group C protein like protein	H671_3g8779		Expressed	5.64444	4.93309	5.26024	5.23134	3.56467	2.86404	2.40567	1.86481	0.741237
cgriseus1B004758	100761578;625245243;Dut	Differentially_Expressed	Cluster1	Cluster1	Cluster1	chr1_scaffold_222	184173	185760	+	deoxyuridine 5'-triphosphate nucleotidohydrolase-like protein	H671_6g16233_B		Expressed	1.48951	1.82524	1.4403	2.13674	1.40041	1.26872	0.8863	0.643038	0.411798
cgriseus1B004919	100752200;625279754;Tatdn2	Differentially_Expressed	Cluster1	Cluster1	Cluster1	chr8_scaffold_13	823291	843492	-	putative deoxyribonuclease TATDN2-like protein	H671_8g19034_A		Expressed	93.5057	72.0601	61.6043	52.2029	40.1026	34.2303	34.724	33.1486	30.9672
cgriseus1B004938	100689028;345842332;Dhfr	Differentially_Expressed	Cluster1	Cluster1	Cluster1	chr2_scaffold_8	2008817	2033542	+	dihydrofolate reductase	H671_2g7974		Expressed	52.0543	52.2661	53.0408	63.2919	67.8136	44.87	31.1471	23.2137	14.2482
cgriseus1B004952	100764392;625214633;	Differentially_Expressed	Cluster1	Cluster1	Cluster1	chr6_scaffold_5	5051662	5133964	+	26S proteasome non-ATPase regulatory subunit 14	H671_6g16715_B		Expressed	102.658	83.7392	75.8978	83.8488	79.1442	47.7843	42.1309	44.6268	36.3206
cgriseus1B004953	100762307;625189904;LOC100762307	Differentially_Expressed	Cluster3	Cluster3	_	chr5_scaffold_0	4136653	4151908	+	receptor-type tyrosine-protein phosphatase V	H671_5g13483		Expressed	0.117593	0.0493309	0.156555	0.221043	0.212183	0.376848	0.822993	0.610886	0.864776
cgriseus1B004981	100754618;625276008;	Differentially_Expressed	Cluster1	Cluster1	Cluster1	chr3_scaffold_451	33858	78392	-	phosphorylase b kinase regulatory subunit beta-like protein	H671_3g10403		Expressed	9.91698	10.0142	9.64378	8.32594	6.02599	4.62267	3.83008	4.59772	4.20034
cgriseus1B004985	100753198;354474372;Sms	Differentially_Expressed	Cluster1	Cluster1	Cluster1	chr5_scaffold_0	3158088	3159188	-	voltage-dependent L-type calcium channel subunit alpha-1D isoform 2	H671_5g13466_A		Expressed	4.19414	4.21779	4.10174	5.48922	3.20396	1.68325	2.13662	1.27	2.01781
cgriseus1B005004		Differentially_Expressed	Cluster1	Cluster1	Cluster1	chr1_scaffold_166	428280	431114	-				Expressed	2.03827	1.84991	1.65948	2.50515	1.2731	0.929558	1.01291	0.996708	0.947136
cgriseus1B005043	100763163;625267390;Senp3	Differentially_Expressed	Cluster1	Cluster1	Cluster1	chr7_scaffold_1	1549475	1564628	+	sentrin-specific protease 3	H671_7g17186		Expressed	295.353	225.442	202.237	211.943	168.919	116.044	111.769	124.058	101.344
cgriseus1B005079	100752720;625253523;Ybey	Differentially_Expressed	Cluster1	Cluster1	Cluster1	chr1_scaffold_51	572131	578462	-	putative rRNA maturation factor like protein	H671_1g3351		Expressed	14.0915	13.0357	10.7397	15.2151	9.08143	5.67784	5.34946	5.75519	6.09461
cgriseus1B005105	100772954;625233042;	Differentially_Expressed	Cluster1	Cluster1	Cluster1	chr1_scaffold_18	376960	569138	-	DNA primase large subunit-like protein	H671_1g0976_B		Expressed	32.1812	30.0178	27.8041	38.314	39.6145	28.0375	20.4799	14.0343	9.69785
cgriseus1B005108	100755300;625264392;Lipe	Differentially_Expressed	Cluster3	Cluster3	_	unplaced_scaffold_766	2586	4531	-	hormone-sensitive lipase-like protein	H671_21698		Expressed	1.92068	1.94857	1.40899	1.98938	1.90965	2.61281	3.38693	4.11544	3.74736
cgriseus1B005118	100763114;625275674;	Differentially_Expressed	Cluster2	Cluster2	_	unplaced_scaffold_375	14351	15712	-	phospholipase D3-like protein	H671_21068		Expressed	1.5287	1.25794	1.42465	1.25257	2.12183	1.90936	2.76969	2.79721	2.77964
cgriseus1B005137	100772237;354475205;Icam5	Differentially_Expressed	Cluster4	Cluster4	_	chr4_scaffold_322	4243	7297	-	intercellular adhesion molecule 5	H671_4g12466		Expressed	1.80309	1.89924	1.75341	3.463	3.81929	7.33597	7.28032	5.2086	4.4886
cgriseus1B005166	100764101;625285099;Adhfe1	Differentially_Expressed	Cluster4	Cluster4	_	chr2_scaffold_11	2933464	2949551	-	Hydroxyacid-oxoacid transhydrogenase, mitochondrial - alcohol dehydrogenase.			Expressed	0.117593	0.0246654	0.0939329	0.0736809	0.297056	0.527587	0.348189	0.51443	0.494158
cgriseus1B005252	100768152;625262206;Sbsn	Differentially_Expressed	Cluster3	Cluster3	Cluster3	unplaced_scaffold_3921	1	852	-				Expressed	25.6548	17.6851	18.4108	28.3303	42.2244	57.2181	92.1752	130.971	152.509
cgriseus1B005253	100768152;625262206;Sbsn	Differentially_Expressed	Cluster3	Cluster3	Cluster3	unplaced_scaffold_3921	64	674	-	suprabasin-like protein	H671_21018	TRUE	Expressed	24.8708	17.2165	17.5028	28.7724	41.1847	54.4545	85.5122	121.984	141.638
cgriseus1B005304	100773818;625292275;Nolc1	Differentially_Expressed	Cluster1	Cluster1	Cluster1	chr3_scaffold_387	46463	58442	+	nucleolar and coiled-body phosphoprotein 1-like isoform 1	H671_3g10210_D		Expressed	207.159	155.528	146.645	132.81	115.427	84.64	75.1456	71.3772	66.1348
cgriseus1B005317	100768815;625240426;LOC100768815	Differentially_Expressed	Cluster4	Cluster4	_	chr7_scaffold_4	3091460	3094271	-	lysophosphatidylcholine acyltransferase 2B-like protein	H671_7g18148_A		Expressed	0.509568	0.665967	0.782774	0.663128	1.40041	1.53251	1.20284	1.86481	1.48247
cgriseus1B005340	100770049;625194657;Crebrf	Differentially_Expressed	Cluster4	Cluster4	_	chr7_scaffold_0	8237993	8272160	+	putative UPF0474 protein C5orf41 like protein	H671_7g17115_B		Expressed	5.76204	5.30307	4.88451	7.51545	12.349	13.265	18.644	21.9919	22.8548
cgriseus1B005369	100756662;625242626;Aff2	Differentially_Expressed	Cluster4	Cluster4	_	chrx_scaffold_67	224954	238098	+	AF4/FMR2 family member 2	H671_xg20586	TRUE	Expressed	1.6463	1.13461	1.40899	2.65251	2.80081	2.46207	3.83008	3.85823	4.65332
cgriseus1B005386	100755469;625288317;Rundc3a	Differentially_Expressed	Cluster1	Cluster1	Cluster1	chr7_scaffold_34	818575	824604	+	RUN domain-containing protein 3A isoform 4	H671_7g18001		Expressed	1.37191	1.80058	0.97064	0.957851	0.594112	0.527587	0.538111	0.321519	0.452978
cgriseus1B005414	100753124;625201102;Acacb	Differentially_Expressed	Cluster4	Cluster4	_	chr4_scaffold_78	97475	114304	+	acetyl-CoA carboxylase 2-like protein	H671_4g13271		Expressed	1.05833	0.986618	1.50293	2.57883	2.37645	3.81872	4.55812	3.72962	3.04731
cgriseus1B005415	103158884;625262362;Fbxo32	Differentially_Expressed	Cluster2	Cluster2	Cluster2	unplaced_scaffold_1	729429	771229	-	F-box only protein 25	H671_20817		Expressed	46.0375	52.3401	53.0564	48.9978	82.6452	143.152	233.509	201.078	291.718
cgriseus1B005425	100753152;625220004;LOC100753152	Differentially_Expressed	Cluster2	Cluster2	Cluster2	chr7_scaffold_70	16919	23731	+	schlafen family member 12-like protein	H671_7g18636		Expressed	0.254784	0.184991	0.281799	0.147362	0.636548	1.16823	1.88339	2.0738	1.75014
cgriseus1B005426	100753152;625220004;LOC100753152	Differentially_Expressed	Cluster2	_	_	chr7_scaffold_70	21608	26768	+	schlafen family member 12-like protein	H671_7g18636		Expressed	0.176389	0.160325	0.125244	0.147362	0.339493	0.389409	0.83882	0.884177	0.555928
cgriseus1B005472	100753783;625262496;Alg6	Differentially_Expressed	Cluster1	Cluster1	Cluster1	chr2_scaffold_4	3101475	3139819	+	dolichyl pyrophosphate Man9GlcNAc2 alpha-1%2C3-glucosyltransferase-like protein	H671_2g6988		Expressed	45.4299	44.1018	41.1426	36.8404	34.798	20.4503	18.5173	17.6514	16.1013
cgriseus1B005487	100769218;625270545;LOC100769218	Differentially_Expressed	Cluster3	Cluster3	_	chr4_scaffold_430	8509	11755	-	zinc finger protein	H671_4g12792		Expressed	2.35185	1.47993	1.34637	1.25257	1.99452	2.18572	2.88048	3.02228	4.03562
cgriseus1B005520	100765365;625215510;Eif1ad	Differentially_Expressed	Cluster1	Cluster1	Cluster1	chr3_scaffold_59	314841	318623	+	putative RNA-binding protein EIF1AD-like protein	H671_3g10747		Expressed	124.06	90.5468	93.8703	124.521	85.8492	47.9853	38.9023	33.4701	29.4024
cgriseus1B005521	100766471;625243097;N4bp2	Differentially_Expressed	Cluster1	Cluster1	Cluster1	chr1_scaffold_17	273632	322434	+	NEDD4-binding protein 2-like isoform 1	H671_1g0907_A		Expressed	30.3781	23.3828	17.5654	10.6837	9.20873	6.45666	7.9767	8.39164	6.30051
cgriseus1B005530	100758067;625190283;Tns1	Differentially_Expressed	Cluster2	Cluster2	_	chr2_scaffold_0	6353787	6545704	+	tensin-3	H671_2g4432_B		Expressed	13.484	22.8402	19.6946	12.9678	13.1978	29.0173	44.1251	30.2549	41.4269
cgriseus1B005602	100765353;625207254;LOC100765353	Differentially_Expressed	Cluster1	Cluster1	Cluster1	chr1_scaffold_33	934167	944667	-	protein ajuba-like protein	H671_1g2354_A		Expressed	43.4701	39.292	33.5967	31.0196	18.375	15.4256	13.1362	9.67772	9.22428
cgriseus1B005640	100774531;625251536;B9d1	Differentially_Expressed	Cluster1	Cluster1	Cluster1	chr7_scaffold_6	2749777	2758311	+	B9 domain-containing protein 1	H671_7g18491		Expressed	3.68457	2.14589	2.03521	3.16828	2.29157	1.60788	1.01291	0.964556	0.988316
cgriseus1B005644	100755145;625276877;Suv39h2	Differentially_Expressed	Cluster1	Cluster1	Cluster1	chr3_scaffold_75	591666	615550	-	histone-lysine N-methyltransferase SUV39H2-like protein	H671_3g11084		Expressed	34.729	35.2839	34.5203	33.5985	35.5194	22.5732	18.4382	16.9923	13.0746
cgriseus1B005647	100755783;625214407;Smco2	Differentially_Expressed	Cluster3	Cluster3	Cluster3	chr8_scaffold_6	2324726	2358325	+	hypothetical protein	H671_8g19675_B		Expressed	0.705556	0.517974	0.375732	0.515766	0.976041	0.979804	2.78552	5.04785	6.34169
cgriseus1B005703	100761232;625290960;Ccdc183	Differentially_Expressed	Cluster2	Cluster2	Cluster2	chr6_scaffold_31	1116703	1125367	+	putative coiled-coil domain-containing protein	H671_6g16326		Expressed	0.391975	0.345316	0.688841	0.294723	0.551675	1.30641	1.42441	1.15747	1.85309
cgriseus1B005732	103163998;625201125;LOC103163998	Differentially_Expressed	Cluster1	Cluster1	Cluster1	chr4_scaffold_207	84149	85771	-	squamous cell carcinoma antigen recognized by T-cell 3	H671_4g11990		Expressed	6.54599	5.4264	4.91582	5.67343	4.24366	3.61774	3.10205	2.18633	2.42961
cgriseus1B005733	100761797;625235976;Spata2l	Differentially_Expressed	Cluster2	Cluster2	_	chr3_scaffold_126	356405	362279	-	Spermatogenesis-associated protein 2-like protein			Expressed	0.509568	0.961952	1.09588	0.736809	0.891168	0.979804	1.7726	2.05772	2.22371
cgriseus1B005737	100771327;625254396;Nr1d1	Differentially_Expressed	Cluster4	Cluster4	_	chr7_scaffold_35	428773	435758	+	nuclear receptor subfamily 1 group D member 1	H671_7g18026		Expressed	2.15586	2.49121	2.19177	4.78926	4.62559	8.26553	8.54647	8.97037	9.8008
cgriseus1B005744	100753198;625241882;Sms	Differentially_Expressed	Cluster1	Cluster1	Cluster1	chrx_scaffold_72	371920	424057	-	spermine synthase-like protein	H671_xg20628_B		Expressed	35.415	30.3262	27.6632	33.5985	23.5311	15.9407	14.5765	12.9411	12.2922
cgriseus1B005812	100755067;625271488;Tmem38a	Differentially_Expressed	Cluster4	Cluster4	Cluster4	chr1_scaffold_239	499462	506084	+	trimeric intracellular cation channel type A-like protein	H671_1g1650		Expressed	2.15586	1.9979	2.72405	3.463	5.43188	5.65272	6.96379	6.75189	6.30051
cgriseus1B005833	100774350;625279401;Nppa	Differentially_Expressed	Cluster4	_	_	chr2_scaffold_213	626203	639663	+	natriuretic peptides A-like protein	H671_2g5905		Expressed	0.117593	0.147993	0.156555	0.589447	0.254619	0.904435	0.949608	1.25392	1.07068
cgriseus1B005844	100761179;625206001;LOC100761179	Differentially_Expressed	Cluster1	Cluster1	Cluster1	chr3_scaffold_69	315028	315456	-	histone H4-like protein	H671_3g10967		Expressed	64.4799	54.7449	53.4478	197.502	46.7439	31.8562	19.467	14.6773	8.35951
cgriseus1B005962	100753867;625253587;Dnm1	Differentially_Expressed	Cluster2	Cluster2	_	chr6_scaffold_2	2990192	3019867	+	dynamin-1-like protein	H671_6g15843		Expressed	0.940741	0.86329	1.31506	1.03153	2.24914	4.17045	4.20993	2.99012	4.73568
cgriseus1B005990	100754771;625271155;Bub1b	Differentially_Expressed	Cluster1	Cluster1	Cluster1	chr6_scaffold_3	38565	57927	+	mitotic checkpoint serine/threonine-protein kinase BUB1 beta	H671_6g16120		Expressed	26.2231	31.7691	31.5301	30.946	29.069	21.5808	18.8655	14.5648	6.13579
cgriseus1B006054	100751791;625251387;Dctd	Differentially_Expressed	Cluster1	Cluster1	Cluster1	chr1_scaffold_5	2821324	2892704	-	deoxycytidylate deaminase-like protein	H671_1g3272		Expressed	3.88056	2.81186	2.88061	5.89447	3.26762	1.83399	1.55103	1.15747	1.15304
cgriseus1B006056	100752128;625287760;LOC100752128	Differentially_Expressed	Cluster1	Cluster1	Cluster1	chr3_scaffold_106	334600	338720	+	hypothetical protein	H671_3g8564_A		Expressed	18.7952	15.6749	15.859	24.6462	18.1204	12.5993	10.9996	8.34341	6.36228
cgriseus1B006062	100774921;625224440;Nsmce4a	Differentially_Expressed	Cluster1	Cluster1	Cluster1	chr3_scaffold_77	495851	500051	+	putative non-structural maintenance of chromosomes element 4-like protein	H671_3g11107		Expressed	6.46759	5.69772	4.25829	8.4733	4.54071	4.2835	3.79843	3.42418	1.89427
cgriseus1B006069	100758350;625265190;LOC100758350	Differentially_Expressed	Cluster1	Cluster1	Cluster1	chr1_scaffold_453	198468	200762	-	histone H3.2-like protein	H671_1g3063		Expressed	225.601	208.608	215.357	512.782	212.904	129.523	81.7612	52.5844	22.9989
cgriseus1B006167		Differentially_Expressed	Cluster1	Cluster1	Cluster1	chr4_scaffold_69	185788	186117	+				Expressed	6.03642	7.10365	7.79643	6.63128	5.64406	3.26601	3.41859	2.50785	1.89427
cgriseus1B006169	100770052;354478797;	Differentially_Expressed	Cluster1	Cluster1	Cluster1	chr7_scaffold_23	1854209	1855841	-	phosphoglycolate phosphatase-like protein	H671_7g17773		Expressed	3.72377	2.41721	2.17611	2.46831	2.69472	1.77118	1.56685	1.17354	0.823597
cgriseus1B006265	100760714;625244640;Cenpk	Differentially_Expressed	Cluster1	Cluster1	Cluster1	chr2_scaffold_188	494487	517883	-	centromere protein K-like protein	H671_2g5682_B		Expressed	12.5824	15.7366	13.088	13.5573	14.9801	9.54681	7.5019	5.81949	3.04731
cgriseus1B006269	100760149;625282796;	Differentially_Expressed	Cluster1	Cluster1	Cluster1	chr1_scaffold_187	674495	708502	+	amidophosphoribosyltransferase-like protein	H671_1g1064		Expressed	117.906	104.483	93.3693	82.5962	79.4837	50.8996	43.8402	44.7876	43.0741
cgriseus1B006282	100766339;354496804;LOC100766339	Differentially_Expressed	Cluster3	Cluster3	_	chr3_scaffold_505	1308	87268	+	liver carboxylesterase B-1-like protein	H671_3g10564_C		Expressed	3.76296	3.55182	2.58315	5.59975	5.6865	5.47686	6.52064	9.64556	10.3773
cgriseus1B006343	100771453;625235368;Sssca1	Differentially_Expressed	Cluster1	Cluster1	Cluster1	chr3_scaffold_59	672014	673814	-	Sjoegren syndrome/scleroderma autoantigen 1-like protein	H671_3g10766		Expressed	17.3253	11.6421	9.67509	14.4414	8.06295	6.83351	6.42568	5.01569	4.40624
cgriseus1B006345	100768908;625192565;Gins1	Differentially_Expressed	Cluster1	Cluster1	Cluster1	chr6_scaffold_18	2927450	2937012	-	DNA replication complex GINS protein PSF1-like protein	H671_6g15779		Expressed	6.74198	5.20441	5.88646	5.74711	5.55919	3.21577	2.69055	1.86481	0.741237
cgriseus1B006354	100767833;625245044;Ctso	Differentially_Expressed	Cluster4	Cluster4	Cluster4	chr1_scaffold_236	817470	830798	-	cathepsin O-like protein	H671_1g1631	TRUE	Expressed	8.70185	8.28759	8.92362	12.0837	18.2902	15.9783	19.9734	22.4742	20.6311
cgriseus1B006370	100755374;625282017;Nsmaf	Differentially_Expressed	Cluster1	Cluster1	Cluster1	chr2_scaffold_148	145036	173447	+	protein FAN	H671_2g5207		Expressed	50.5648	40.0567	33.0018	35.0721	37.0471	24.5705	19.0871	16.5904	11.8598
cgriseus1B006504	100766628;625237172;Ctsd	Differentially_Expressed	Cluster3	Cluster3	_	chr3_scaffold_283	200852	213055	+	cathepsin D	H671_3g9701		Expressed	229.423	166.541	164.884	246.684	295.443	294.695	373.227	458.164	457.467
cgriseus1B006522	100757113;354479353;Kcnq4	Differentially_Expressed	Cluster1	Cluster1	Cluster1	chr2_scaffold_39	422158	515045	+	potassium voltage-gated channel subfamily KQT member 4-like protein	H671_2g6917		Expressed	7.32994	6.04303	6.41875	6.99968	3.90416	2.7133	3.19701	2.95797	3.17085
cgriseus1B006531	100771401;625236678;Mars2	Differentially_Expressed	Cluster1	Cluster1	Cluster1	chr2_scaffold_305	136866	139525	-	methionyl-tRNA synthetase	H671_2g6477		Expressed	15.5222	12.3081	11.5224	12.8205	8.23269	6.15518	5.50772	4.88709	5.9299
cgriseus1B006549	103159745;625238870;LOC103159745	Differentially_Expressed	Cluster1	Cluster1	_	chrx_scaffold_147	3826	5740	+	Homeobox protein ESX1			Expressed	3.1358	3.40383	2.78668	3.53668	1.82477	1.25616	2.43733	2.57215	2.51197
cgriseus1B006570	100761179;625206001;LOC100761179	Differentially_Expressed	Cluster1	Cluster1	Cluster1	chr3_scaffold_69	179663	181989	+	histone H4-like protein	H671_3g10967		Expressed	503.492	386.729	366.401	1071.21	353.263	250.503	154.675	97.6131	42.0652
cgriseus1B006576	100754264;625274647;Taf5	Differentially_Expressed	Cluster1	Cluster1	Cluster1	chr3_scaffold_100	361100	388481	+	transcription initiation factor TFIID subunit 5-like protein	H671_3g8525		Expressed	17.3645	15.8845	15.6555	12.0837	10.6516	8.3409	7.18536	7.29848	4.98276
cgriseus1B006584	100758385;625273233;Sspn	Differentially_Expressed	Cluster4	Cluster4	Cluster4	chr8_scaffold_6	1489182	1499103	+	sarcospan-like protein	H671_8g19666		Expressed	17.1685	14.0593	15.1232	18.1992	31.6577	31.0774	36.6865	43.18	40.9328
cgriseus1B006622	100774542;625284723;Tnfrsf1b	Differentially_Expressed	Cluster2	Cluster2	_	chr2_scaffold_213	369639	401433	-	tumor necrosis factor receptor superfamily member 1B-like protein	H671_2g5899		Expressed	9.36821	8.43558	8.26609	7.95753	8.44488	12.3606	18.0742	16.5904	20.384
cgriseus1B006629	100760868;625277291;Txnl4a	Differentially_Expressed	Cluster1	Cluster1	Cluster1	chr2_scaffold_19	2715723	2718658	-	N-alpha-acetyltransferase 11%2C NatA catalytic subunit-like isoform 1	H671_2g5714		Expressed	151.498	117.901	103.107	125.773	95.652	69.7671	63.8769	61.1207	50.1159
cgriseus1B006632	100765858;625257449;	Differentially_Expressed	Cluster2	Cluster2	_	chr7_scaffold_5	898233	910521	+	peroxisomal sarcosine oxidase	H671_7g18290_B		Expressed	0.705556	0.764629	0.31311	0.0736809	0.806295	1.60788	2.46898	2.73291	4.11798
cgriseus1B006655	100765683;625233620;Calcr	Differentially_Expressed	Cluster3	Cluster3	_	chr1_scaffold_36	237227	297978	-	calcitonin receptor-like protein	H671_1g2514_B		Expressed	0.391975	0.295985	0.375732	0.442085	0.424366	1.05517	1.26614	1.51114	1.85309
cgriseus1B006710	100753618;625193649;Ifrd2	Differentially_Expressed	Cluster1	Cluster1	Cluster1	chr4_scaffold_33	499202	501958	+	interferon-related developmental regulator 1-like protein	H671_4g12496		Expressed	30.1821	26.5647	28.1172	22.62	17.6112	10.8281	7.34363	8.5524	5.22984
cgriseus1B006728	100765342;625275499;Skil	Differentially_Expressed	Cluster3	Cluster3	_	chr1_scaffold_11	2102096	2120911	-	ski-like protein isoform 2	H671_1g0281		Expressed	3.2534	2.91052	2.72405	2.72619	3.69198	3.26601	5.69765	6.20531	5.55928
cgriseus1B006731	100772465;625243512;Ska1	Differentially_Expressed	Cluster1	Cluster1	Cluster1	chr2_scaffold_280	339959	350997	-	spindle and kinetochore-associated protein 1	H671_2g6321		Expressed	12.3864	13.9606	12.7749	10.9048	12.4764	7.43646	5.79261	4.24405	2.38843
cgriseus1B006738	100766065;625241550;LOC100766065	Differentially_Expressed	Cluster4	Cluster4	_	chr1_scaffold_192	899991	909141	+	3-oxoacyl-[acyl-carrier-protein] reductase FabG-like protein	H671_1g1132		Expressed	3.1358	2.58987	2.66143	6.5576	6.66254	4.57242	7.88174	7.84506	8.19479
cgriseus1B006755	100767825;625188902;	Differentially_Expressed	Cluster1	Cluster1	Cluster1	chr7_scaffold_2	4977060	5079576	-	alanine--glyoxylate aminotransferase 2-like 2	H671_7g17603_D		Expressed	14.9539	14.1086	12.0547	12.3047	10.2909	6.29336	6.3782	7.3467	5.724
cgriseus1B006787	103161634;625264925;LOC103161634	Differentially_Expressed	Cluster4	Cluster4	_	chr1_scaffold_194	281851	283376	-	growth/differentiation factor 3-like protein	H671_1g1152		Expressed	0	0	0.0626219	0.147362	0.254619	0.276355	0.569765	0.257215	0.700057
cgriseus1B006798	100752420;625260903;Cep128	Differentially_Expressed	Cluster1	Cluster1	Cluster1	chr5_scaffold_6	23031	59648	+	centrosomal protein	H671_5g14707_A		Expressed	8.46667	7.25164	8.48527	6.26287	5.47432	4.34631	4.14662	2.95797	2.10017
cgriseus1B006807	100764380;625278717;Uprt	Differentially_Expressed	Cluster1	Cluster1	Cluster1	chrx_scaffold_21	71	30241	-	putative uracil phosphoribosyltransferase like protein	H671_xg20180		Expressed	257.822	224.936	218.331	156.535	182.626	104.6	99.4714	114.493	90.4309
cgriseus1B006821	100767365;625259156;Lig1	Differentially_Expressed	Cluster1	Cluster1	Cluster1	unplaced_scaffold_2690	299	2055	-	DNA ligase 1-like protein	H671_21248	TRUE	Expressed	1.95988	2.14589	1.97259	1.76834	2.2067	1.7335	1.23449	0.868101	0.452978
cgriseus1B006829	100753144;625215263;Tmem86a	Differentially_Expressed	Cluster4	Cluster4	_	chr3_scaffold_230	178535	182450	+	lysoplasmalogenase-like protein TMEM86A-like protein	H671_3g9450		Expressed	1.17593	0.937287	1.22113	2.06306	1.82477	1.83399	2.50063	3.21519	2.30607
cgriseus1B006848	100767116;625232422;LOC100767116	Differentially_Expressed	Cluster2	Cluster2	_	chr4_scaffold_665	12967	15871	+	olfactory receptor 7G1-like protein	H671_4g13166		Expressed	0.31358	0.715298	0.720152	0.663128	0.806295	1.88424	2.05748	1.63975	1.93545
cgriseus1B006869	100769192;354478465;Efcab11	Differentially_Expressed	Cluster1	Cluster1	Cluster1	chr5_scaffold_19	921398	949251	+	EF-hand calcium-binding domain-containing protein 11	H671_5g14033		Expressed	2.86142	2.04723	3.1311	3.16828	2.24914	2.18572	1.01291	0.900253	0.535338
cgriseus1B006888	100753715;625192769;Wdhd1	Differentially_Expressed	Cluster1	Cluster1	Cluster1	chr1_scaffold_10	2958436	3002923	+	WD repeat and HMG-box DNA-binding protein 1	H671_1g0135		Expressed	64.284	55.6822	53.3695	55.3712	63.57	46.0634	37.5095	27.6506	17.2749
cgriseus1B006892	100770469;625234586;Gpr15	Differentially_Expressed	Cluster3	Cluster3	_	chr4_scaffold_443	33450	35210	+	G-protein coupled receptor	H671_4g12805		Expressed	0.391975	0.197324	0.31311	0.368404	0.594112	0.703449	1.3611	1.80051	1.11186
cgriseus1B006969	100759217;354473816;Calr3	Differentially_Expressed	Cluster4	_	_	chr1_scaffold_239	343368	365122	-	calreticulin-3	H671_1g1644		Expressed	1.25432	1.15928	1.15851	1.10521	2.29157	2.03498	1.99418	3.31164	2.59433
cgriseus1B006991	103163334;625285936;LOC103163334	Differentially_Expressed	Cluster1	Cluster1	Cluster1	chr1_scaffold_453	223413	223823	+	histone H3.2-like protein	H671_1g3063		Expressed	202.494	163.68	185.643	532.676	169.216	136.557	80.59	44.3053	22.1136
cgriseus1B007103	100756436;625287066;LOC100756436	Differentially_Expressed	Cluster1	Cluster1	Cluster1	chr1_scaffold_66	1305840	1322737	-	solute carrier family 25 member 44	H671_1g3827_B		Expressed	34.3762	30.4865	28.6808	40.8929	32.464	22.4853	17.1562	11.1567	6.50641
cgriseus1B007111	100757689;625271415;Hsd17b10	Differentially_Expressed	Cluster1	Cluster1	Cluster1	chrx_scaffold_56	410116	412881	-	3-hydroxyacyl-CoA dehydrogenase type-2-like protein	H671_xg20529_A		Expressed	140.602	108.873	98.6921	145.52	98.5377	68.8878	57.0714	56.4587	47.9745
cgriseus1B007150	100760638;625269507;Atp6ap1	Differentially_Expressed	Cluster4	Cluster4	Cluster4	chrx_scaffold_98	214704	221283	+	V-type proton ATPase subunit S1	H671_xg20759		Expressed	72.4762	56.6318	62.8724	87.8276	132.614	118.23	160.674	176.578	171.102
cgriseus1B007170	100768556;625248419;Dxo	Differentially_Expressed	Cluster1	Cluster1	Cluster1	chr1_scaffold_403	121378	128647	+	protein Dom3Z-like protein	H671_1g2770		Expressed	3.91975	3.23117	3.28765	2.06306	2.88569	2.78867	1.45606	0.964556	1.27657
cgriseus1B007173	100767904;625261353;LOC100767904	Differentially_Expressed	Cluster4	Cluster4	_	chr3_scaffold_6	2319281	2324319	-	thyrotropin-releasing hormone receptor-like protein	H671_3g10821		Expressed	0.31358	0.27132	0.31311	0.736809	0.509239	1.55764	1.45606	1.80051	1.52365
cgriseus1B007202	100753434;625270702;	Differentially_Expressed	Cluster2	Cluster2	_	chr1_scaffold_393	429326	437484	+	hypothetical protein	H671_1g2704		Expressed	3.72377	4.83443	5.85515	4.49453	5.72894	10.5517	11.5219	9.74202	12.9716
cgriseus1B007213	100753421;354482780;Ung	Differentially_Expressed	Cluster1	Cluster1	Cluster1	chr4_scaffold_247	199585	202404	-			TRUE	Expressed	26.3799	17.2905	14.8101	18.4939	16.1259	9.27046	6.93214	4.88709	3.54147
cgriseus1B007259	100689305;350537423;Hspa5	Differentially_Expressed	Cluster4	Cluster4	_	chr6_scaffold_2	546394	550184	-	glucose-regulated protein precursor	H671_6g15807		Expressed	1137.36	802.354	886.288	1185.6	1860.8	1648.41	2140.68	2478.91	2070.89
cgriseus1B007324	100762343;625205502;Kif15	Differentially_Expressed	Cluster1	Cluster1	Cluster1	chr4_scaffold_70	39242	84136	+	kinesin-like protein KIF15	H671_4g13212		Expressed	93.6037	103.792	99.1931	71.9862	78.4228	52.608	46.4675	27.9078	11.2421
cgriseus1B007329	100775017;625292823;Sephs1	Differentially_Expressed	Cluster1	Cluster1	Cluster1	chr3_scaffold_231	249471	276473	-	selenide%2C water dikinase 1	H671_3g9458_A		Expressed	51.6231	47.4933	43.0839	39.3456	31.976	22.95	18.1533	21.1399	18.7162
cgriseus1B007342	100774852;625236479;Bora	Differentially_Expressed	Cluster1	Cluster1	Cluster1	chr1_scaffold_722	32857	58043	-	protein aurora borealis-like protein	H671_1g3994		Expressed	19.5988	22.7169	22.2621	18.3097	19.6481	12.3983	11.3162	11.3818	5.90931
cgriseus1B007386	100758409;625254810;LOC100758409	Differentially_Expressed	Cluster3	Cluster3	_	chr3_scaffold_279	177591	254270	+	MAM domain-containing protein 2	H671_3g9676		Expressed	18.2661	14.1826	14.0899	18.0518	25.9287	25.902	33.901	42.7942	38.0913
cgriseus1B007427	100759357;625245308;Cabp4	Differentially_Expressed	Cluster3	Cluster3	_	chr3_scaffold_0	502367	506195	+	calcium-binding protein 4	H671_3g8426		Expressed	0.0783951	0.147993	0.0626219	0.368404	0.212183	0.753696	1.01291	0.803797	1.40011
cgriseus1B007452	100752243;625260645;LOC100752243	Differentially_Expressed	Cluster3	Cluster3	_	chrx_scaffold_5	894669	958986	+	heat shock factor protein 3	H671_xg20475_A		Expressed	0.15679	0.295985	0.407042	0.663128	0.891168	0.427094	0.633072	2.15418	1.81191
cgriseus1B007464	100760556;354472019;Scpep1	Differentially_Expressed	Cluster4	Cluster4	_	chr7_scaffold_9	2582034	2609719	+	retinoid-inducible serine carboxypeptidase	H671_7g18805		Expressed	67.3806	52.9074	54.7316	77.2912	106.304	89.2124	117.15	145.294	135.07
cgriseus1B007517	100771626;625243174;Gab2	Differentially_Expressed	Cluster2	Cluster2	_	chr3_scaffold_5	146050	200061	+	GRB2-associated-binding protein 2	H671_3g10503_B		Expressed	3.72377	3.4285	4.44616	3.61036	5.34701	5.40149	7.66017	7.90936	10.2126
cgriseus1B007535	100750827;625239617;Ttc39a	Differentially_Expressed	Cluster2	Cluster2	_	chr2_scaffold_36	1109978	1137021	+	tetratricopeptide repeat protein 39A	H671_2g6748		Expressed	0.15679	0.0739963	0.219177	0	0.594112	0.954681	1.2978	0.51443	1.07068
cgriseus1B007544	100760013;625258841;LOC100760013	Differentially_Expressed	Cluster1	Cluster1	Cluster1	chr3_scaffold_517	59460	60128	-	histone H1.5-like protein	H671_3g10589		Expressed	1.29352	0.838625	1.80038	3.13144	1.33675	1.13054	0.633072	0.723417	0.473568
cgriseus1B007577	100770652;625246288;Ypel3	Differentially_Expressed	Cluster4	Cluster4	Cluster4	chr3_scaffold_177	372940	375854	-	protein yippee-like 3-like protein	H671_3g9052		Expressed	0.431173	0.54264	0.845396	1.39994	1.99452	2.76355	4.05166	3.79392	3.62383
cgriseus1B007588	100753406;625239012;	Differentially_Expressed	Cluster1	Cluster1	Cluster1	chr2_scaffold_90	696959	718826	+	protein phosphatase 1 regulatory subunit 16A	H671_2g8208		Expressed	7.60432	6.75833	6.63792	8.4733	4.54071	3.81872	3.38693	4.50126	2.59433
cgriseus1B007614	100772284;354494221;	Differentially_Expressed	Cluster1	Cluster1	Cluster1	chr7_scaffold_21	411081	432626	-	P2X purinoceptor 5-like protein	H671_7g17651		Expressed	4.93889	3.4285	3.53814	3.8314	3.09787	1.78375	1.48772	2.25063	1.85309
cgriseus1B007630	100767819;354470605;	Differentially_Expressed	Cluster1	Cluster1	Cluster1	chr7_scaffold_1	4276109	4297077	-	phosphoinositide-interacting protein	H671_7g17245		Expressed	37.4728	33.4463	40.172	42.6612	38.1505	20.7769	18.1059	18.2944	16.3896
cgriseus1B007660		Differentially_Expressed	Cluster3	Cluster3	_	chr3_scaffold_11	1092104	1095186	+	hypothetical protein	H671_3g8606		Expressed	0.274383	0.443978	0.407042	1.25257	0.339493	0.778819	1.55103	1.70405	2.30607
cgriseus1B007665	100756894;625284807;	Differentially_Expressed	Cluster1	Cluster1	Cluster1	chr7_scaffold_50	216200	236804	-	ethanolamine-phosphatecytidylyltransferase-like protein	H671_7g18351_A		Expressed	160.945	126.164	127.342	145.078	121.666	85.0671	75.3672	66.2329	55.9634
cgriseus1B007668	100752673;354466691;Fam151a	Differentially_Expressed	Cluster4	Cluster4	Cluster4	chr2_scaffold_40	1566160	1579167	-	Protein of unknown function DUF2181 containing protein	H671_2g7031_A		Expressed	0.274383	0.209656	0.328765	0.515766	0.657767	0.753696	1.13953	0.980632	0.988316
cgriseus1B007682	100752364;625250414;Ddx20	Differentially_Expressed	Cluster1	Cluster1	Cluster1	chr1_scaffold_50	409788	414328	+	putative ATP-dependent RNA helicase DDX20	H671_1g3291		Expressed	15.875	14.4293	11.3659	10.5364	10.8638	7.18523	5.76095	6.84835	4.15916
cgriseus1B007700	100761682;625245275;	Differentially_Expressed	Cluster4	Cluster4	Cluster4	chr3_scaffold_0	403425	405291	-	DNA polymerase delta subunit 4-like protein	H671_3g8415_B		Expressed	6.66358	6.68433	5.60466	11.2732	13.4948	13.4912	16.7764	16.8476	15.6483
cgriseus1B007702	100756190;625270756;LOC100756190	Differentially_Expressed	Cluster1	Cluster1	Cluster1	chr2_scaffold_50	1943319	1945772	-	RmlC-like jelly roll fold containing protein	H671_2g7341		Expressed	7.44753	8.65757	8.36003	10.4627	8.91168	5.55223	4.62142	3.63316	2.59433
cgriseus1B007712	100769976;625252346;Synm	Differentially_Expressed	Cluster4	Cluster4	Cluster4	chr3_scaffold_102	73530	103157	-	synemin-like protein	H671_3g8538		Expressed	19.834	22.3469	29.2757	42.2928	50.0751	56.9543	68.6883	75.1711	78.5299
cgriseus1B007728	100770532;625242946;S100a4	Differentially_Expressed	Cluster3	Cluster3	_	chr1_scaffold_222	501014	507491	+	EF-HAND 2 containing protein	H671_1g1493_A		Expressed	62.3633	40.4513	34.6925	66.7549	81.7328	79.4898	104.615	142.529	159.078
cgriseus1B007730	100754059;625289613;LOC100754059	Differentially_Expressed	Cluster4	Cluster4	_	chr2_scaffold_46	2138005	2138561	+	Envelope glycoprotein			Expressed	6.56559	5.06875	4.97844	6.33655	10.3121	13.1143	10.873	9.54911	8.58599
cgriseus1B007741	100768110;625275792;LOC100768110	Differentially_Expressed	Cluster3	Cluster3	_	chr1_scaffold_412	282241	324919	+	glutathione S-transferase Mu 7-like protein	H671_1g2858_B		Expressed	174.272	118.48	99.6002	154.104	196.227	213.045	260.367	287.39	286.159
cgriseus1B007778	100774886;625203214;	Differentially_Expressed	Cluster3	Cluster3	_	chr2_scaffold_137	585502	620590	+	cAMP-specific 3'%2C5'-cyclic phosphodiesterase 4B-like isoform 1	H671_2g5063_A		Expressed	2.93981	2.66387	2.5675	4.19981	4.28609	4.62267	6.55229	8.16658	7.16529
cgriseus1B007813	100751737;625237665;	Differentially_Expressed	Cluster1	Cluster1	Cluster1	chr3_scaffold_22	1504172	1506641	+	solute carrier family 12 member 4	H671_3g9351_A		Expressed	13.6407	9.91551	9.20542	8.62066	4.28609	3.34138	3.5452	3.4081	3.82972
cgriseus1B007826	100751556;625237319;Tp53inp2	Differentially_Expressed	Cluster3	Cluster3	_	chr6_scaffold_13	370522	372928	+	tumor protein inducible nuclear protein 2	H671_6g15529_B		Expressed	1.05833	0.591971	0.594908	0.88417	1.52772	2.11035	3.60851	3.15088	4.4886
cgriseus1B007849	100756995;625283435;Ctsb	Differentially_Expressed	Cluster3	Cluster3	Cluster3	chr1_scaffold_26	1854410	1864325	-	cathepsin B-like protein	H671_1g1811_A		Expressed	203.357	156.453	174.214	234.526	300.239	309.367	406.812	489.866	558.81
cgriseus1B007902	100763376;354472939;Ecm1	Differentially_Expressed	Cluster3	Cluster3	_	chr1_scaffold_296	328723	334367	-	extracellular matrix protein 1	H671_1g2051		Expressed	2.70463	2.6392	2.09783	4.49453	3.39493	5.72809	8.26159	6.91265	10.295
cgriseus1B007951	100757324;625237719;Cirh1a	Differentially_Expressed	Cluster1	Cluster1	Cluster1	chr3_scaffold_22	488220	519291	-	cirhin	H671_3g9333		Expressed	46.0179	39.5387	37.1974	36.3247	26.9897	20.2242	16.8555	19.1786	20.2193
cgriseus1B007999	100775101;625251981;LOC100775101	Differentially_Expressed	Cluster3	Cluster3	_	chr4_scaffold_777	16674	19878	-	olfactory receptor	H671_4g13270	TRUE	Expressed	0.0391975	0.0246654	0.125244	0.0736809	0.0424366	0.452217	0.664725	1.52721	2.14135
cgriseus1B008046	100774943;625244755;Cdhr2	Differentially_Expressed	Cluster4	Cluster4	_	chr3_scaffold_178	339090	352794	-	cadherin-related family member 2-like protein	H671_3g9066		Expressed	0.587963	0.197324	0.469664	0.736809	0.933604	1.25616	1.39276	1.25392	1.56483
cgriseus1B008052	100755778;625212334;Sorbs1	Differentially_Expressed	Cluster2	Cluster2	_	chr3_scaffold_157	282395	372697	+	sorbin and SH3 domain-containing protein 1-like isoform 1	H671_3g8922		Expressed	1.88148	1.62792	1.62817	1.39994	2.2067	2.96454	2.88048	4.17974	3.29439
cgriseus1B008057	100753358;625217153;Ccne1	Differentially_Expressed	Cluster1	Cluster1	Cluster1	unplaced_scaffold_1861	22	3143	-	G1/S-specific cyclin-E1-like protein	H671_21056	TRUE	Expressed	2.82222	2.91052	2.09783	2.13674	1.2731	0.778819	1.07622	0.450126	0.905956
cgriseus1B008117	100770676;625249134;Nup85	Differentially_Expressed	Cluster1	Cluster1	Cluster1	chr7_scaffold_99	9136	14747	+	nuclear pore complex protein Nup85	H671_7g18831		Expressed	8.42747	8.46025	6.82579	7.07336	5.34701	4.82365	3.70347	3.50455	2.30607
cgriseus1B008173	100761791;625272651;Npm1	Differentially_Expressed	Cluster1	Cluster1	Cluster1	chr1_scaffold_289	232076	232549	-	nucleophosmin-like protein	H671_7g17104_C		Expressed	3.74336	2.17056	3.33462	2.06306	1.71868	1.06774	1.17118	0.916329	1.40011
cgriseus1B008176	100758693;625272891;Moxd1	Differentially_Expressed	Cluster1	Cluster1	Cluster1	chr2_scaffold_165	134787	202845	+	DBH-like monooxygenase protein 1	H671_2g5488_B		Expressed	0.705556	0.665967	0.407042	0.442085	0	0.0502464	0.0316536	0.0321519	0.123539
cgriseus1B008191	100754930;625249436;Mrgprf	Differentially_Expressed	Cluster2	Cluster2	_	chr3_scaffold_0	1404133	1405944	-	mas-related G-protein coupled receptor member F-like protein	H671_3g8451		Expressed	0.235185	0.295985	0.281799	0	0.254619	0.502464	0.633072	1.25392	1.11186
cgriseus1B008194	100761666;625245770;Cdsn	Differentially_Expressed	Cluster3	Cluster3	_	chr1_scaffold_476	199410	203757	+	corneodesmosin-like protein	H671_1g3172		Expressed	3.91975	3.15718	3.28765	3.31564	3.39493	4.89902	7.40694	6.78405	7.33001
cgriseus1B008195	100765632;625199450;Dhx9	Differentially_Expressed	Cluster1	Cluster1	Cluster1	chr5_scaffold_2	2098440	2119053	-	ATP-dependent RNA helicase A	H671_5g14068_B		Expressed	38.492	29.2779	29.2131	24.3884	16.1259	12.7626	11.8068	19.677	14.3306
cgriseus1B008197	100760832;625251560;Ncor1	Differentially_Expressed	Cluster2	Cluster2	Cluster2	chr7_scaffold_6	3641026	3659140	-	nuclear receptor corepressor 2 isoform 3	H671_7g18505_A		Expressed	1.88148	1.38126	1.75341	1.03153	2.75838	3.41675	4.14662	4.46911	4.77686
cgriseus1B008202	100682528;345842430;Tuba1b	Differentially_Expressed	Cluster1	Cluster1	Cluster1	chr7_scaffold_2	2486686	2487250	-	tubulin alpha-1C chain	H671_7g17569		Expressed	79.4142	76.5739	78.4496	98.4376	88.0559	73.8119	38.0793	35.1902	23.1842
cgriseus1B008250	100765472;625263488;Hcar2	Differentially_Expressed	Cluster3	Cluster3	_	chr4_scaffold_295	174789	176661	-	hydroxycarboxylic acid receptor	H671_4g12374		Expressed	0.15679	0.0739963	0.156555	0.221043	0.0848731	0.175862	0.474804	0.803797	1.56483
cgriseus1B008292	100765427;354479400;Sall3	Differentially_Expressed	Cluster4	Cluster4	_	chr2_scaffold_19	1989564	1995155	+	sal-like protein 3	H671_2g5706		Expressed	0.0783951	0.0246654	0.031311	0.0736809	0.254619	0.326601	0.601418	0.385823	0.205899
cgriseus1B008299	100773225;625196719;Ddx51	Differentially_Expressed	Cluster1	Cluster1	Cluster1	chr4_scaffold_105	259699	267604	-	ATP-dependent RNA helicase DDX51	H671_4g11411		Expressed	16.8157	12.752	11.2406	10.168	7.51127	4.89902	5.15953	3.98683	4.73568
cgriseus1B008316	100767956;625262678;LOC100767956	Differentially_Expressed	Cluster4	Cluster4	Cluster4	chr8_scaffold_16	1467804	1504159	+	hypothetical protein	H671_8g19166_A		Expressed	0.509568	0.345316	0.688841	1.47362	2.16426	2.63793	2.53229	3.24734	3.17085
cgriseus1B008322	100751189;625269835;Fn1	Differentially_Expressed	Cluster2	Cluster2	_	chr2_scaffold_150	579369	647357	+	fibronectin isoform 1	H671_2g5282_A		Expressed	98.621	179.071	160.03	98.2903	113.985	311.327	467.745	306.89	435.147
cgriseus1B008324	100762567;625254601;Tnfrsf13c	Differentially_Expressed	Cluster1	Cluster1	Cluster1	chr2_scaffold_151	133132	157183	+	tumor necrosis factor receptor superfamily member 13C-like protein	H671_2g5292_B		Expressed	9.6034	7.91761	8.61051	12.0837	8.40244	6.55715	5.88757	4.08329	1.93545
cgriseus1B008334	100761179;625206001;LOC100761179	Differentially_Expressed	Cluster1	Cluster1	Cluster1	chr3_scaffold_2190	1129	1323	+	histone H4-like protein	H671_3g9322		Expressed	36.4341	24.3078	27.3032	97.1851	24.7193	19.8096	8.65726	5.38544	2.12076
cgriseus1B008343	100757409;625255269;Fastkd2	Differentially_Expressed	Cluster1	Cluster1	Cluster1	chr2_scaffold_20	891205	909978	+	FAST kinase domain-containing protein 2	H671_2g5809_B		Expressed	31.162	28.2173	23.9842	25.6409	23.1704	13.667	13.4528	12.8608	12.2304
cgriseus1B008362	100755296;625233458;Ankrd12	Differentially_Expressed	Cluster3	Cluster3	_	chr2_scaffold_388	18091	85553	-	ankyrin repeat domain-containing protein 12-like isoform 1	H671_2g6904		Expressed	32.2988	30.8565	32.6573	35.1458	55.9314	51.7789	66.7574	89.0286	84.2951
cgriseus1B008379	100761335;625257689;Nasp	Differentially_Expressed	Cluster1	Cluster1	Cluster1	chr2_scaffold_102	593068	616326	+	nuclear autoantigenic sperm protein	H671_2g4590		Expressed	127.353	107.097	102.982	93.9431	85.7219	54.04	47.7653	42.6334	28.4553
cgriseus1B008429	100689045;345842370;Rpsa	Differentially_Expressed	Cluster1	Cluster1	Cluster1	chr1_scaffold_553	11847	12250	+	40S ribosomal protein SA	H671_4g12653	TRUE	Expressed	0.489969	0.579638	0.704497	1.06837	0.424366	0.502464	0.189922	0.208987	0.123539
cgriseus1B008437	100760135;625220332;Map3k6	Differentially_Expressed	Cluster1	Cluster1	Cluster1	chr2_scaffold_120	1039580	1051739	+	mitogen-activated protein kinase kinase kinase 6	H671_2g4871_A		Expressed	14.5815	16.0325	12.8062	11.5679	6.06843	5.55223	5.57103	6.0124	4.40624
cgriseus1B008443	100760898;625249231;Rnf157	Differentially_Expressed	Cluster4	Cluster4	_	chr7_scaffold_14	383544	400085	+	RING finger protein	H671_7g17375		Expressed	0.391975	0.394647	0.594908	0.736809	1.61259	2.46207	2.84882	1.60759	2.26489
cgriseus1B008486	103160887;625254613;LOC103160887	Differentially_Expressed	Cluster1	Cluster1	Cluster1	chr2_scaffold_116	295750	296076	-	NHP2-like protein 1	H671_2g4785		Expressed	8.85864	5.2784	4.54009	6.59444	4.15878	4.2835	2.73804	2.79721	3.89149
cgriseus1B008609	100764089;625273159;LOC100764089	Differentially_Expressed	Cluster1	Cluster1	Cluster1	chr5_scaffold_8	1601346	1603457	-	hypothetical protein	H671_5g14963		Expressed	1.13673	1.20861	1.15851	0.515766	1.14579	0.62808	0.44315	0.385823	0.247079
cgriseus1B008638	100760951;625242986;Cornifin-a	Differentially_Expressed	Cluster1	Cluster1	Cluster1	chr1_scaffold_633	30943	32855	+	cornifin-A-like protein	H671_1g3742		Expressed	2.54784	2.44188	2.50488	2.50515	1.57015	0.854188	0.474804	0.546582	0.741237
cgriseus1B008661	100755596;625249408;LOC100755596	Differentially_Expressed	Cluster3	_	_	chr3_scaffold_0	698517	715779	+	V-type proton ATPase subunit a isoform 3-like protein	H671_3g8440		Expressed	0.235185	0.468643	0.720152	0.88417	0.891168	0.879312	1.70929	1.89696	1.97663
cgriseus1B008662	100764565;625267709;Tmed4	Differentially_Expressed	Cluster4	Cluster4	Cluster4	chr1_scaffold_245	157651	161673	+	transmembrane emp24 domain-containing protein 4	H671_1g1695		Expressed	56.0525	45.7544	51.9762	81.8594	113.645	102.804	104.583	130.633	120.986
[truncated: 27,459 more rows]

## Sheet: Supplementary Table 8
Table for GO terms
[truncated: 12,495 more rows]

## Sheet: Supplementary Table 9
GO term enrichment of differentially expressed protein coding genes
[truncated: 203 more rows]

[truncated: 7 more sheets: Supplementary Table 10, Supplementary Table 11, Supplementary Table 12, Supplementary Table 13, Supplementary Table 14, Supplementary Table 15, Supplementary Table 16]
